# Supplementary material for: Metabolic Analysis Reveals Cry1C Gene Transformation Does Not Affect the Sensitivity of Rice to Rice Dwarf Virus
Source: Metabolites. 2021 Mar 30;11(4):209. doi: 10.3390/metabo11040209 (PMC8065979; doi:10.3390/metabo11040209)
Supplement: Supplementary file 1 [file metabolites-11-00209-s001.zip]

Archive with 8 entries (8 files):
- Table S3. The relative abundance of differential metabolites in rice leaves by pairwise comparison between MH63-RDV and MH63.xlsx
- Table S4. The relative abundance of differential metabolites in rice leaves by pairwise comparison between T1C-19-RDV and T1C-19.xlsx
- Table S5. The raw data of all metabolites.xlsx
- Table S6. The relative contents of all metabolites.xlsx
- Figure S1.tif
- Figure S2.tif
- Table S1. Metabolite profiling for compounds in rice leaves identified using mass spectrometry database.xlsx
- Table S2. The relative abundance of differential metabolites in rice leaves by pairwise comparison between T1C-19 and MH63.xlsx
