# Supplementary material for: Metabolic Analysis Reveals Cry1C Gene Transformation Does Not Affect the Sensitivity of Rice to Rice Dwarf Virus
Source: Metabolites. 2021 Mar 30;11(4):209. doi: 10.3390/metabo11040209 (PMC8065979; doi:10.3390/metabo11040209)
Supplement: Supplementary file 1 [file metabolites-11-00209-s001.zip › Table S3. The relative abundance of differential metabolites in rice leaves by pairwise comparison between MH63-RDV and MH63.xlsx]

## Sheet: Sheet1
Table S3 The relative abundance of differential metabolites in rice leaves by pairwise comparison between MH63-RDV and MH63.
	Metabolite name	VIP	pvalue	Fold changes (MH63-RDV/MH63)	log2(MH63-RDV/MH63)
Carbohydrates	D-Arabitol	1.9776	0.0199	679845839.0863	29.3406
	Lactulose	1.6795	0.0281	4.4029	2.1384
	Fructose 2,6-biphosphate	1.1595	0.0456	3.3176	1.7301
	D-galacturonic acid	1.0229	0.0055	0.1826	-2.4535
	Allose	1.4617	0.0405	0.1769	-2.4992
Organic acids	Lactic acid	2.3521	0.0173	87559164.6844	26.3838
	Threonic acid	2.3476	0.0409	3546173.5861	21.7578
	2-Ketovaleric acid	1.3098	0.0295	0.1532	-2.7066
Amino acids	5-Oxoproline	1.6476	0.0336	558268351.2876	29.0564
	Glutamine	2.053	0.025	2.0065e-08	-25.5707
Aliphatic acyclic compounds	2-aminoethanethiol	1.5613	0.0389	16.7163	4.0632
Aromatic heteropoly cyclic compounds	Acetophenone	1.7234	0.0497	1.6288e-07	-22.5497
	Nicotinic acid	1.728	0.0329	0.000000043576	-24.4519
Others	2-Deoxyerythritol	2.0008	0.0371	5547461.0578	22.4034
	Pyrophosphate	2.0227	0.0158	15.5064	3.9548
	Cytidine-monophosphate	1.7459	0.0298	1.5541e-08	-25.9394
