# Supplementary material for: Metabolic Analysis Reveals Cry1C Gene Transformation Does Not Affect the Sensitivity of Rice to Rice Dwarf Virus
Source: Metabolites. 2021 Mar 30;11(4):209. doi: 10.3390/metabo11040209 (PMC8065979; doi:10.3390/metabo11040209)
Supplement: Supplementary file 1 [file metabolites-11-00209-s001.zip › Table S4. The relative abundance of differential metabolites in rice leaves by pairwise comparison between T1C-19-RDV and T1C-19.xlsx]

## Sheet: Sheet1
Table S4. The relative abundance of differential metabolites in rice leaves by pairwise comparison between T1C-19-RDV and T1C-19.
	Metabolite name	VIP	pvalue	Fold changes ( T1C-19-RDV/T1C-19)	log2( T1C-19-RDV/T1C-19)
Carbohydrates	D-Talose	2.0433	0.0111	79253432337.1662	36.2058
	Fructose	2.0692	0.0067	295485035.9521	28.1385
	Galactinol	2.418	0.0171	141182136.4125	27.073
	3,6-Anhydro-D-galactose	2.0409	0.0153	18306727.804	24.1259
	Glucose-1-phosphate	1.7109	0.0423	3333313.6627	21.6685
	Palatinitol	1.705	0.0468	3576438.647	21.7701
	Sorbitol	1.0349	0.0479	11.5289	3.5272
	2-deoxy-D-glucose	1.6208	0.0189	8.7768	3.1337
	6-phosphogluconic acid	1.8844	0.0175	8.0711	3.0128
	L-Threose	2.0341	0.0252	6.3031	2.6561
	D-galacturonic acid	1.8005	0.0081	4.5194	2.1761
	D-(glycerol 1-phosphate)	1.503	0.0422	2.6652	1.4143
	3,6-Anhydro-D-galactose	1.7896	0.0066	0.469	-1.0923
	Palatinose	1.31	0.0441	0.1383	-2.8544
	Gentiobiose	2.4181	0.0023	4.8472e-08	-24.2983
	Isomaltose	2.4168	0.0079	0.000000037012	-24.6874
Amino acids and derivatives	N-Acetyl-L-leucine	2.0468	0.0402	32970089.5207	24.9747
	Glutamine	2.0643	0.0171	13.6156	3.7672
	Threonine	1.9929	0.0467	6.6599	2.7355
	Aspartic acid	2.0035	0.0461	5.4411	2.4439
	Creatine	1.2818	0.0086	5.0834	2.3458
	Aminomalonic acid	1.0813	0.0423	4.2961	2.103
	Valine	1.6352	0.0173	3.927	1.9734
	Alanine	1.4326	0.0209	3.6806	1.88
	N-Ethylglycine	1.5684	0.0344	2.6307	1.3954
	Spermidine	1.8171	0.0234	0.1316	-2.9262
Nucleosides	Uridine	1.7607	0.0298	5520384.0141	22.3963
Organic acids	Glutaric Acid	2.0661	0.0215	42707750.9744	25.348
	Threonic acid	1.6544	0.0148	0.0676	2.3476
	Tartronic acid	1.6469	0.0189	0.4136	-1.2736
Lipids	Aldosterone	2.4173	0.0024	5637046.8848	22.4265
	Citraconic acid	2.415	0.0249	49972501.9361	25.5746
	D-erythro-sphingosine	2.0526	0.0075	8.4154	3.073
	5-Dihydrocortisone	1.6489	0.0226	8.6096	3.106
Aromatic heteropoly cyclic compounds	Naringin	1.3293	0.0212	0.05801	-4.1075
Others	Malonamide	2.4173	0.003	37154125.7633	25.147
	Gluconic lactone	2.0395	0.0457	11507134.5632	23.456
	Phosphate	1.7114	0.0487	9904132.2101	23.2396
	2-aminophenol	2.0743	0.014	4565601.9563	22.1224
	Acetol	2.0399	0.0233	3893992.9303	21.8928
	Tetracosane	2.0483	0.0093	3204602.0725	21.6117
	Pyrophosphate	1.7111	0.0106	58.5013	5.8704
	Beta-Glycerophosphoric acid	1.6601	0.0444	24.67	4.6247
	Resveratrol	2.0811	0.0219	19.543	4.2886
	Lyxonic acid, 1,4-lactone	1.4885	0.0315	6.659	2.7353
	2-aminoethanethiol	1.2522	0.0158	4.3067	2.1066
	Hesperitin	1.2406	0.0442	4.2368	2.083
	Farnesol	1.1533	0.0384	2.8465	1.5092
	2-Deoxyerythritol	1.7534	0.0008	0.1886	-2.4067
	Glutaraldehyde	1.7094	0.0362	1.2514e-07	-22.93
