# Supplementary material for: Metabolic Analysis Reveals Cry1C Gene Transformation Does Not Affect the Sensitivity of Rice to Rice Dwarf Virus
Source: Metabolites. 2021 Mar 30;11(4):209. doi: 10.3390/metabo11040209 (PMC8065979; doi:10.3390/metabo11040209)
Supplement: Supplementary file 1 [file metabolites-11-00209-s001.zip › Table S6. The relative contents of all metabolites.xlsx]

## Sheet: Sheet1
ID	Peak	Similarity	R.T.	Count	Mass	MH63-RDV-2	MH63-RDV-1	MH63-RDV-3	MH63-RDV-6	MH63-RDV-4	MH63-RDV-5	MEAN MH63-RDV	T1C-19-1	T1C-19-2	T1C-19-3	T1C-19-4	T1C-19-5	T1C-19-6	MEAN T1C-19	MH63-3	MH63-1	MH63-6	MH63-2	MH63-5	MH63-4	MEAN MH63	T1C-19-RDV-2	T1C-19-RDV-5	T1C-19-RDV-3	T1C-19-RDV-1	T1C-19-RDV-4	T1C-19-RDV-6	MEAN T1C-19-RDV
1	Analyte 1	0	6.12844	8	146	0.00519569	1.61492e-10	3.18169e-10	0.00167132	0.00107549	8.82277e-11	0.00132375	2.39134e-10	0.00199424	1.96157e-10	2.9115e-10	2.20114e-10	0.00112777	0.000520335	1.65808e-10	0.00179743	3.05412e-10	9.13998e-10	1.49284e-10	1.32559e-10	0.000299572	3.27122e-10	0.00254604	1.75696e-10	2.03998e-10	0.00266198	3.70798e-10	0.000868003
2	Analyte 2	0	6.15175	19	49	0.0108991	1.61492e-10	3.18169e-10	0.00768471	0.00338435	8.82277e-11	0.00366136	0.00469749	0.00102472	1.96157e-10	2.9115e-10	2.20114e-10	0.00597197	0.00194903	1.65808e-10	1.63039e-10	3.05412e-10	0.0308535	1.49284e-10	1.32559e-10	0.00514225	0.0103308	0.00832654	0.00681737	0.0203685	0.00605326	0.00424492	0.0093569
3	Analyte 3	0	6.19657	9	89	0.045001	1.61492e-10	3.18169e-10	0.0646744	0.181016	8.82277e-11	0.0484486	2.39134e-10	0.116164	1.96157e-10	2.9115e-10	2.20114e-10	0.110989	0.0378589	1.65808e-10	0.270205	3.05412e-10	9.13998e-10	0.0629375	1.32559e-10	0.0555237	3.27122e-10	1.74267e-10	1.75696e-10	2.03998e-10	0.294873	3.70798e-10	0.0491454
4	Analyte 4	0	6.20618	24	281	0.385052	0.0328705	0.0604918	0.0476333	0.106186	0.0814597	0.118949	2.39134e-10	0.133668	1.96157e-10	0.0320973	2.20114e-10	0.0514945	0.03621	0.0497878	0.0584757	0.0533057	0.327733	0.0744818	0.0387789	0.100427	3.27122e-10	0.0922683	0.0407259	2.03998e-10	0.21628	0.1819	0.0885291
5	Analyte 5	0	6.20174	11	98	0.00773031	1.61492e-10	3.18169e-10	0.00297291	0.00450641	8.82277e-11	0.00253494	2.39134e-10	0.00349955	1.96157e-10	2.9115e-10	2.20114e-10	0.00355636	0.00117598	0.00265544	0.00531598	3.05412e-10	9.13998e-10	0.00433397	1.32559e-10	0.0020509	3.27122e-10	0.00159533	1.75696e-10	2.03998e-10	0.00616149	3.70798e-10	0.0012928
6	Analyte 6	0	6.27738	7	116	0.028	1.61492e-10	3.18169e-10	1.00295e-10	0.220194	0.123114	0.0618846	2.39134e-10	0.163501	1.96157e-10	2.9115e-10	2.20114e-10	8.70679e-11	0.0272502	1.65808e-10	1.63039e-10	3.05412e-10	9.13998e-10	1.49284e-10	1.32559e-10	3.05017e-10	3.27122e-10	1.74267e-10	1.75696e-10	2.03998e-10	2.11402e-10	3.70798e-10	2.4388e-10
7	Analyte 7	0	6.25405	7	116	3.47987e-10	1.61492e-10	3.18169e-10	1.00295e-10	8.8405e-11	8.82277e-11	1.84096e-10	2.39134e-10	1.54756e-10	0.0402599	2.9115e-10	2.20114e-10	8.70679e-11	0.00670999	1.65808e-10	0.179524	3.05412e-10	1.02065	1.49284e-10	0.0519688	0.208691	0.367584	1.74267e-10	1.75696e-10	2.03998e-10	0.304911	0.186357	0.143142
8	Analyte 8	0	6.23829	20	221	3.47987e-10	0.0317224	0.0227143	0.00840365	0.00805016	0.0158225	0.0144522	2.39134e-10	0.0121624	1.96157e-10	0.0173698	0.0251761	0.0110849	0.0109655	0.0150122	0.0144427	0.0203177	9.13998e-10	1.49284e-10	1.32559e-10	0.00829543	3.27122e-10	0.0250272	0.0124538	2.03998e-10	2.11402e-10	3.70798e-10	0.00624682
9	Analyte 9	0	6.18508	10	50	3.47987e-10	0.00537804	0.00472081	1.00295e-10	0.00125835	8.82277e-11	0.00189287	0.00315169	1.54756e-10	1.96157e-10	0.0129061	0.00891269	8.70679e-11	0.00416174	1.65808e-10	1.63039e-10	0.0109278	9.13998e-10	1.49284e-10	1.32559e-10	0.00182129	3.27122e-10	1.74267e-10	1.75696e-10	2.03998e-10	0.021458	0.0297889	0.00854115
10	Analyte 10	0	6.23542	12	204	3.47987e-10	1.61492e-10	3.18169e-10	1.00295e-10	8.8405e-11	8.82277e-11	1.84096e-10	2.39134e-10	1.54756e-10	1.96157e-10	0.0302785	2.20114e-10	0.0147239	0.00750041	0.0149694	0.0246231	0.0317882	0.0765522	0.0161112	0.0163882	0.030072	3.27122e-10	0.010236	0.0113569	2.03998e-10	0.0238481	0.0213271	0.011128
12	Analyte 12	0	6.30844	16	147	3.47987e-10	1.61492e-10	0.255153	0.0442372	0.0568681	0.0251567	0.0635691	0.0143805	1.54756e-10	0.013688	0.0853157	0.0912009	0.0408877	0.0409121	1.65808e-10	0.0525478	3.05412e-10	0.247009	0.0342196	0.0201528	0.0589882	3.27122e-10	1.74267e-10	1.75696e-10	2.03998e-10	0.112537	0.079487	0.032004
13	Analyte 13	0	6.32292	12	87	3.47987e-10	1.61492e-10	3.18169e-10	1.00295e-10	8.8405e-11	8.82277e-11	1.84096e-10	2.39134e-10	1.54756e-10	1.96157e-10	2.9115e-10	2.20114e-10	8.70679e-11	1.98063e-10	0.0112543	0.0186972	0.0298547	9.13998e-10	0.017406	0.0106188	0.0146385	0.0152277	0.0121761	0.00991447	0.00350559	0.0194895	0.0261469	0.01441
14	Analyte 14	0	6.31359	16	176	3.47987e-10	0.00546322	0.00717403	0.00486211	0.00314441	0.0048208	0.0042441	2.39134e-10	1.54756e-10	0.00219247	0.00921235	0.0025434	8.70679e-11	0.0023247	1.65808e-10	1.63039e-10	0.00968928	0.0207421	0.00359304	0.00245728	0.00608028	3.27122e-10	1.74267e-10	1.75696e-10	2.03998e-10	2.11402e-10	0.00581988	0.000969981
15	Analyte 15	0	6.295	5	87	0.0241244	0.0136172	0.0251028	1.00295e-10	8.8405e-11	8.82277e-11	0.0104741	2.39134e-10	1.54756e-10	1.96157e-10	2.9115e-10	2.20114e-10	8.70679e-11	1.98063e-10	1.65808e-10	1.63039e-10	3.05412e-10	9.13998e-10	1.49284e-10	1.32559e-10	3.05017e-10	3.27122e-10	1.74267e-10	1.75696e-10	2.03998e-10	2.11402e-10	3.70798e-10	2.4388e-10
16	Analyte 16	0	6.38681	29	160	3.47987e-10	0.006026	0.0094439	0.00393742	0.00316897	8.82277e-11	0.00376271	0.00423666	0.00426543	0.00194207	0.00720684	0.00423926	0.00339321	0.00421391	0.00468096	0.00505379	0.00954246	0.0437615	0.00525058	0.00354523	0.0119724	0.0079726	0.00486437	0.0036895	0.00174591	0.00551551	0.00854682	0.00538912
17	Analyte 17	0	6.31615	8	184	3.47987e-10	1.61492e-10	3.18169e-10	0.000473268	8.8405e-11	0.000466116	0.000156564	2.39134e-10	0.000487913	1.96157e-10	2.9115e-10	2.20114e-10	0.000428342	0.000152709	1.65808e-10	0.000560559	0.000889979	9.13998e-10	0.000405299	0.000564466	0.000403384	3.27122e-10	1.74267e-10	1.75696e-10	2.03998e-10	2.11402e-10	3.70798e-10	2.4388e-10
18	Analyte 18	0	6.44017	20	165	0.0045665	0.000945029	0.00269587	0.00113566	8.8405e-11	8.82277e-11	0.00155717	0.000410375	0.00101335	1.96157e-10	0.00166424	0.0017112	0.000751674	0.00092514	1.65808e-10	1.63039e-10	3.05412e-10	0.00581835	1.49284e-10	0.000773267	0.0010986	0.0032553	0.00114643	0.00104937	0.000490825	0.00270902	0.00248135	0.00185538
19	Analyte 20	0	6.36944	6	130	0.00108301	1.61492e-10	3.18169e-10	1.00295e-10	8.8405e-11	8.82277e-11	0.000180502	2.39134e-10	1.54756e-10	1.96157e-10	2.9115e-10	2.20114e-10	8.70679e-11	1.98063e-10	0.000716151	1.63039e-10	3.05412e-10	9.13998e-10	1.49284e-10	1.32559e-10	0.000119359	0.000997958	1.74267e-10	0.00076964	0.000518883	0.000801759	3.70798e-10	0.000514707
21	Analyte 22	0	6.42905	7	281	3.47987e-10	1.61492e-10	3.18169e-10	0.000720578	8.8405e-11	8.82277e-11	0.000120097	2.39134e-10	1.54756e-10	1.96157e-10	2.9115e-10	2.20114e-10	8.70679e-11	1.98063e-10	1.65808e-10	1.63039e-10	0.00171729	0.00603435	1.49284e-10	0.000770058	0.00142028	3.27122e-10	1.74267e-10	1.75696e-10	2.03998e-10	2.11402e-10	0.00282708	0.00047118
22	Analyte 24	0	6.51897	25	89	0.0446079	0.0179093	0.0273346	0.0212771	0.00674388	0.0124764	0.0217249	2.39134e-10	0.0212835	1.96157e-10	0.0342046	0.0295401	0.0150609	0.0166815	0.0143604	0.0193349	0.0321536	0.137777	1.49284e-10	0.0063907	0.0350028	0.0404835	1.74267e-10	0.0291045	2.03998e-10	2.11402e-10	0.0519665	0.0202591
23	Analyte 25	0	6.44602	9	117	3.47987e-10	1.61492e-10	3.18169e-10	1.00295e-10	8.8405e-11	8.82277e-11	1.84096e-10	2.39134e-10	1.54756e-10	1.96157e-10	2.9115e-10	2.20114e-10	8.70679e-11	1.98063e-10	1.65808e-10	1.63039e-10	0.033475	9.13998e-10	1.49284e-10	0.0161668	0.00827364	0.0702238	0.00884092	0.014891	0.0251393	0.0336219	0.0451695	0.0329811
24	Analyte 26	0	6.5319	29	121	0.154978	0.107761	0.214652	0.110051	0.0820397	0.0124502	0.113655	0.0244091	0.122828	0.0354923	0.210399	0.0770979	0.0858124	0.0926732	0.0626155	0.133527	0.233647	0.701376	0.106111	0.0930682	0.221724	0.106022	0.060288	0.0518598	0.0535784	0.109566	0.270555	0.108645
26	Analyte 28	0	6.54402	29	281	0.0283631	0.0149745	0.0293025	0.0123903	0.00945578	8.82277e-11	0.0157477	0.0142733	0.0162427	0.0109571	0.0310269	0.0156937	0.00960639	0.0163	0.0143645	0.0183525	0.0314739	0.0874626	0.0144346	0.0144587	0.0300911	0.0230761	0.0147674	0.0111741	0.0172906	0.0187792	0.0436589	0.0214577
27	Analyte 29	0	6.60829	19	89	3.47987e-10	1.61492e-10	0.0052688	0.0019245	0.001873	0.00260208	0.00194473	2.39134e-10	0.0030012	0.00195987	0.00432384	2.20114e-10	0.00171045	0.00183256	0.00215738	0.00221923	0.00365723	0.0216265	0.00181742	0.00256063	0.00567306	0.00406803	1.74267e-10	0.00164863	2.03998e-10	0.00489805	3.70798e-10	0.00176912
28	Analyte 30	0	6.50033	10	126	0.00488115	1.61492e-10	3.18169e-10	1.00295e-10	8.8405e-11	8.82277e-11	0.000813526	2.39134e-10	0.00206269	1.96157e-10	0.00329749	2.20114e-10	8.70679e-11	0.000893364	0.00222107	1.63039e-10	0.00490669	9.13998e-10	1.49284e-10	0.00199037	0.00151969	0.00271011	1.74267e-10	1.75696e-10	2.03998e-10	2.11402e-10	0.00330867	0.00100313
29	Analyte 31	0	6.56558	10	82	3.47987e-10	1.61492e-10	3.18169e-10	1.00295e-10	0.031637	0.038304	0.0116568	2.39134e-10	0.00665109	1.96157e-10	0.0241937	2.20114e-10	0.0224785	0.00888722	0.0247855	0.036984	3.05412e-10	9.13998e-10	1.49284e-10	1.32559e-10	0.0102949	0.0189604	1.74267e-10	1.75696e-10	2.03998e-10	0.0416397	0.0238916	0.014082
30	Analyte 32	0	6.62497	26	56	0.013982	0.024933	0.0450298	1.00295e-10	0.0211583	8.82277e-11	0.0175172	2.39134e-10	0.0267628	0.00791943	0.0478446	0.0181797	0.0232302	0.0206561	0.00345757	0.0281936	0.0541398	0.174642	0.0261266	0.0252535	0.0519689	3.27122e-10	0.00448461	0.00343931	0.0119419	2.11402e-10	0.0702844	0.015025
31	Analyte 33	0	6.63426	28	41	0.0280344	0.0105858	0.0214188	0.0105233	0.0067393	8.82277e-11	0.0128836	0.00406359	0.00707213	0.00239062	0.0175701	0.00601649	0.00708925	0.00736704	0.00478062	0.0082163	0.0176198	0.0626408	1.49284e-10	0.00722348	0.0167468	0.0161045	0.0117524	0.0091555	0.0042154	0.0177988	0.0282319	0.0145431
32	Analyte 34	0	6.7501	8	170	0.154877	1.61492e-10	3.18169e-10	0.0625414	8.8405e-11	8.82277e-11	0.0362363	2.39134e-10	1.54756e-10	1.96157e-10	2.9115e-10	2.20114e-10	8.70679e-11	1.98063e-10	1.65808e-10	1.63039e-10	3.05412e-10	9.13998e-10	1.49284e-10	1.32559e-10	3.05017e-10	0.100606	0.0896945	0.0723366	2.03998e-10	2.11402e-10	0.160524	0.0705268
33	Analyte 36	0	6.64546	9	71	0.00949951	1.61492e-10	0.00472803	1.00295e-10	8.8405e-11	8.82277e-11	0.00237126	2.39134e-10	0.0039837	1.96157e-10	2.9115e-10	0.00498576	0.0015434	0.00175214	0.00272996	0.00445009	3.05412e-10	9.13998e-10	1.49284e-10	1.32559e-10	0.00119667	3.27122e-10	1.74267e-10	1.75696e-10	2.03998e-10	2.11402e-10	3.70798e-10	2.4388e-10
34	Analyte 37	0	6.60525	10	207	3.47987e-10	1.61492e-10	0.00750122	1.00295e-10	8.8405e-11	8.82277e-11	0.0012502	2.39134e-10	0.00344675	1.96157e-10	0.0103875	2.20114e-10	8.70679e-11	0.0023057	0.00543499	1.63039e-10	0.00966423	9.13998e-10	1.49284e-10	1.32559e-10	0.00251654	0.00850339	0.00417344	1.75696e-10	0.00202785	2.11402e-10	0.0192268	0.00565525
35	Analyte 38	0	6.70531	27	207	0.0244117	0.00222253	3.18169e-10	0.00174639	0.00127444	0.00141138	0.00517774	0.00634365	0.00247929	0.00167374	0.00426234	0.00158274	0.00105602	0.00289963	0.00969286	0.00197879	0.00418798	0.0111412	0.00122391	0.00147986	0.00495077	0.0180685	0.00990578	0.00836011	0.0024509	0.0121583	0.00402737	0.00916183
36	Analyte 39	0	6.71711	28	73	0.808607	0.246445	0.459931	0.233534	0.238964	0.335345	0.387137	0.233157	1.54756e-10	0.108202	0.571921	0.272376	0.227242	0.235483	0.272124	0.297496	0.57788	1.60572	0.417516	0.366703	0.589574	0.438933	0.188352	0.220109	0.132862	0.48685	0.571156	0.33971
37	Analyte 40	0	6.72486	24	160	3.47987e-10	0.0018867	0.00315465	1.00295e-10	0.00213294	0.00314059	0.00171915	2.39134e-10	0.00279842	0.00116441	0.00363256	0.00348386	0.00276296	0.00230704	0.00172844	1.63039e-10	0.00468739	0.0205126	1.49284e-10	0.00311702	0.00500757	0.00238866	0.00150472	0.00123972	0.00177436	0.00378076	0.00816613	0.00314239
38	Analyte 44	0	6.79894	18	126	3.47987e-10	1.61492e-10	0.00380434	0.00176918	0.0021614	8.82277e-11	0.00128915	2.39134e-10	0.00150578	1.96157e-10	0.00262766	0.00185001	0.00176286	0.00129105	0.00135446	0.00163759	0.00329387	0.0141734	1.49284e-10	0.00143535	0.00364911	0.00564923	1.74267e-10	0.00115947	2.03998e-10	0.00229055	3.70798e-10	0.00151654
40	Analyte 46	18.6897	6.8127	29	140	0.00865848	0.00223464	0.00483832	0.00279903	0.00200094	8.82277e-11	0.0034219	0.00205647	0.00246517	0.00112096	0.0039273	0.00269756	0.00213252	0.0024	0.00205843	0.00217712	0.00548647	0.0152693	0.00299106	0.00218459	0.00502782	0.00255756	0.00162525	0.00123625	0.000857252	0.00266654	0.00356667	0.00208492
41	Analyte 48	29.1538	6.84478	26	248	0.00451244	0.00126361	0.0078506	0.00106765	8.8405e-11	0.00210746	0.00280029	0.00419895	1.54756e-10	0.00440161	0.0041579	0.00435087	0.00318036	0.00338162	0.00246266	0.00260244	0.0066122	0.00635591	1.49284e-10	0.00190691	0.00332335	0.00250076	0.00145624	0.00149701	0.00186803	0.000924594	0.00465605	0.00215045
42	Analyte 50	0	6.86673	27	147	0.641759	0.244104	0.465905	0.238072	8.8405e-11	0.0629215	0.27546	0.125012	0.272991	0.284721	0.498057	0.253798	0.189035	0.270602	0.285254	0.200101	0.56032	1.34468	1.49284e-10	0.118363	0.41812	0.50478	0.277439	0.223777	0.0823144	2.11402e-10	0.3966	0.247485
43	2-hydroxypyridine	221.952	6.90984	21	136	0.0109003	0.00885714	0.0190634	1.00295e-10	0.0103356	0.0046033	0.00895995	0.0041212	0.00471813	1.96157e-10	2.9115e-10	0.0189685	8.70679e-11	0.00463464	1.65808e-10	0.00582299	0.0202907	0.0457436	0.00403083	0.00216688	0.0130092	0.0179635	0.014108	1.75696e-10	2.03998e-10	2.11402e-10	0.0247989	0.00947841
44	Analyte 53	40.2222	6.92676	9	102	0.193937	0.0758238	0.12572	1.00295e-10	8.8405e-11	0.0659504	0.0769053	2.39134e-10	1.54756e-10	0.0171433	2.9115e-10	2.20114e-10	8.70679e-11	0.00285721	1.65808e-10	1.63039e-10	3.05412e-10	9.13998e-10	1.49284e-10	1.32559e-10	3.05017e-10	3.27122e-10	1.74267e-10	1.75696e-10	2.03998e-10	2.11402e-10	3.70798e-10	2.4388e-10
45	Analyte 54	11.5172	6.94839	29	207	0.411475	0.189702	0.387009	0.201744	0.159488	0.167172	0.252765	0.103378	0.280137	0.1958	0.420676	0.236006	0.189578	0.237596	0.242139	0.206082	0.529661	1.40426	0.195326	0.231247	0.468119	0.295032	0.187655	0.147018	0.126411	0.333383	0.584749	0.279041
46	Analyte 55	0	6.91417	4	102	3.47987e-10	1.61492e-10	3.18169e-10	1.00295e-10	8.8405e-11	8.82277e-11	1.84096e-10	2.39134e-10	1.54756e-10	1.96157e-10	2.9115e-10	2.20114e-10	8.70679e-11	1.98063e-10	1.65808e-10	1.63039e-10	3.05412e-10	9.13998e-10	1.49284e-10	1.32559e-10	3.05017e-10	3.27122e-10	1.74267e-10	0.0868061	0.0294412	2.11402e-10	0.204243	0.053415
47	Analyte 56	0	6.9	7	129	0.00750155	1.61492e-10	3.18169e-10	1.00295e-10	8.8405e-11	8.82277e-11	0.00125026	2.39134e-10	0.00376358	1.96157e-10	0.00459936	2.20114e-10	8.70679e-11	0.00139382	1.65808e-10	0.0028007	0.00637256	0.0246519	1.49284e-10	1.32559e-10	0.00563752	0.0056532	1.74267e-10	1.75696e-10	2.03998e-10	2.11402e-10	3.70798e-10	0.000942201
48	Analyte 57	115.231	6.96404	13	68	0.0103238	1.61492e-10	0.00874136	1.00295e-10	8.8405e-11	8.82277e-11	0.00317753	2.39134e-10	0.00530217	0.00420416	0.00834547	0.00940618	8.70679e-11	0.004543	0.00439226	1.63039e-10	0.00967314	0.0331009	1.49284e-10	1.32559e-10	0.00786105	3.27122e-10	1.74267e-10	1.75696e-10	2.03998e-10	2.11402e-10	3.70798e-10	2.4388e-10
49	2-hydroxypyridine	896.276	7.00126	29	152	0.94439	0.278296	0.734032	0.35796	0.285272	8.82277e-11	0.433325	0.299319	0.352609	0.234602	0.634998	0.754394	0.288198	0.427353	0.36868	0.394726	0.798416	2.15019	0.361502	0.313925	0.731239	0.682358	0.390534	0.319302	0.238682	0.660653	0.873492	0.527503
50	Pyruvic acid	242.087	7.06467	23	87	3.47987e-10	1.61492e-10	0.0183453	0.00863855	0.00705306	0.0111025	0.00752323	2.39134e-10	0.0199675	0.00263476	0.00776969	2.20114e-10	0.0072445	0.00626941	0.00601532	0.0067679	3.05412e-10	0.0493706	0.00724793	0.00710079	0.0127504	0.01841	0.00167451	0.0061238	0.00562224	0.016358	0.00606653	0.00904251
51	Analyte 60	0	7.06276	29	225	0.0149371	0.00378173	0.0161617	0.00466629	0.0067534	0.0103965	0.00944945	0.00738512	0.0156545	0.00463141	0.0125919	0.0130426	8.70679e-11	0.00888425	0.00723184	0.0103157	0.021333	0.0407264	0.0126293	0.0153783	0.0179358	0.0073432	0.00387142	0.00396469	0.00529552	0.00479607	0.0159866	0.00687624
52	Pyruvic acid	87.8333	7.06213	18	30	0.04212	1.61492e-10	0.0169797	0.0106135	8.8405e-11	8.82277e-11	0.0116189	2.39134e-10	1.54756e-10	1.96157e-10	0.0127508	0.00590142	8.70679e-11	0.00310871	1.65808e-10	0.0103152	3.05412e-10	9.13998e-10	1.49284e-10	1.32559e-10	0.0017192	0.0345479	0.0121857	0.0132381	0.00536381	2.11402e-10	0.0245056	0.0149735
54	lactic acid	495.586	7.12351	29	149	0.00961874	0.00245087	0.00509595	0.00267285	0.00300477	0.00281066	0.00427564	0.00223442	0.00394226	0.00120169	0.00477537	0.00264979	0.00259193	0.00289925	0.00231591	0.0039139	0.00671494	0.0192811	0.0037328	0.00490585	0.00681076	0.00429395	0.00154146	0.00200306	0.000889792	0.00503907	0.00542505	0.00319873
55	Analyte 65	24.0476	7.15143	21	142	0.00568723	0.00170303	3.18169e-10	0.00179425	0.00168845	8.82277e-11	0.00181216	0.00155429	0.00197753	0.000996846	0.00273184	2.20114e-10	0.00177592	0.00150607	0.00160705	0.00207674	0.00373066	0.0134281	1.49284e-10	0.00249876	0.00389022	0.00220654	0.00106794	0.00113544	2.03998e-10	2.11402e-10	0.00413647	0.0014244
57	Pyruvic acid	837.643	7.1686	28	174	3.47987e-10	0.00861199	0.0141089	0.00805509	0.0068113	8.82277e-11	0.00626455	0.00590363	0.00436052	0.00192168	0.0074892	0.00930886	0.0039498	0.00548895	0.00398034	0.0061207	0.0114365	0.0396162	0.00885927	0.00436676	0.0123966	0.012165	1.74267e-10	0.00607027	0.00351305	0.015986	0.0182948	0.0093382
58	lactic acid	294.259	7.20389	27	207	0.359979	0.168342	0.381606	0.177687	0.118797	8.82277e-11	0.201068	0.149719	0.259687	0.214618	0.434437	0.19716	0.13269	0.231385	0.2324	0.289545	0.512939	1.30656	0.155721	0.207288	0.450743	0.315014	0.184087	0.132738	0.15784	2.11402e-10	0.56152	0.2252
59	Analyte 71	185.88	7.22647	25	154	0.00562531	0.00171501	3.18169e-10	0.00155444	0.001282	8.82277e-11	0.00169613	2.39134e-10	0.00162888	0.00120092	0.00208361	0.00207142	0.00144968	0.00140575	0.00146262	0.00149702	0.00359853	0.0117775	0.00190945	0.00143666	0.00361364	0.0027047	0.00153974	0.00145618	2.03998e-10	0.00345489	0.00419918	0.00222578
60	glycolic acid	114	7.2754	27	130	3.47987e-10	0.00223291	3.18169e-10	0.001671	0.0014832	8.82277e-11	0.000897851	0.00161678	0.00233228	0.00124009	0.00366866	0.0026435	0.00198413	0.00224757	0.00167541	0.00250386	0.00486549	0.0149306	0.00249825	0.00245516	0.00482146	0.00420096	0.00176795	0.00160864	0.00145121	0.00310707	0.00535418	0.002915
61	Analyte 73	56.2857	7.28795	28	151	0.00964954	0.00349244	0.00831499	0.0028098	0.00272449	0.0036474	0.00510644	0.00460633	0.0033684	0.00273325	0.00652336	0.00563334	0.00293849	0.00430053	0.0031368	0.00549884	0.0101096	0.0370009	0.00742129	1.32559e-10	0.0105279	0.00714749	0.00297152	0.00334507	0.00918358	0.00674033	0.0147766	0.00736077
62	lactic acid	925.308	7.29731	13	117	0.0627434	0.0209993	0.0299898	0.0197819	0.013515	0.0132127	0.026707	0.0323345	1.54756e-10	1.96157e-10	2.9115e-10	2.20114e-10	8.70679e-11	0.00538909	1.65808e-10	1.63039e-10	3.05412e-10	9.13998e-10	1.49284e-10	1.32559e-10	3.05017e-10	3.27122e-10	1.74267e-10	1.75696e-10	2.03998e-10	2.11402e-10	3.70798e-10	2.4388e-10
63	lactic acid	951.5	7.2976	8	117	3.47987e-10	1.61492e-10	3.18169e-10	1.00295e-10	8.8405e-11	8.82277e-11	1.84096e-10	2.39134e-10	1.54756e-10	1.96157e-10	2.9115e-10	2.20114e-10	8.70679e-11	1.98063e-10	1.65808e-10	1.63039e-10	3.05412e-10	0.11439	1.49284e-10	0.0155738	0.0216607	0.0641044	0.0393906	0.012902	0.0151531	0.0437052	0.0774868	0.0421237
64	glycolic acid	123.111	7.22213	18	84	0.00302882	0.00170759	3.18169e-10	0.00147639	0.001277	8.82277e-11	0.0012483	0.0016862	0.00169013	1.96157e-10	2.9115e-10	0.00194809	0.00144563	0.00112834	0.00125251	1.63039e-10	0.00328187	0.00997782	1.49284e-10	1.32559e-10	0.0024187	0.00231582	1.74267e-10	0.000866298	2.03998e-10	0.00349252	0.00328038	0.00165917
65	Analyte 77	15.7333	7.33983	15	297	3.47987e-10	1.61492e-10	0.000503396	0.000146607	9.99e-05	0.000161467	0.000151895	2.39134e-10	1.54756e-10	1.96157e-10	0.00043394	0.000223672	0.000129953	0.000131261	0.000218844	0.000259891	0.000379747	0.00117223	0.000207893	1.32559e-10	0.000373101	3.27122e-10	1.74267e-10	1.75696e-10	2.03998e-10	2.11402e-10	3.70798e-10	2.4388e-10
67	glycolic acid	500.931	7.37782	29	100	0.0771616	0.0335756	0.056092	0.0299507	0.0269924	0.0444156	0.044698	0.0252211	0.0270244	0.0184297	0.0430834	0.0471448	0.0297175	0.0317702	0.0200907	0.0432729	0.0564406	0.249402	0.0529764	0.0373311	0.0765857	0.0388924	0.0353728	0.0225022	0.0219409	0.061767	0.123181	0.0506094
68	lactic acid	156.04	7.39567	25	117	3.47987e-10	0.00196072	0.0035452	0.00157379	0.00117667	0.00188413	0.00169009	2.39134e-10	0.0011977	0.00111676	0.00304266	0.0027104	0.00120974	0.00154621	0.00249086	0.00212991	0.00311174	0.0111662	1.49284e-10	0.00170038	0.00343318	0.00466348	0.00281415	0.00251736	0.00175788	2.11402e-10	0.00583495	0.0029313
69	glycolic acid	203.103	7.40161	29	221	0.0621449	0.00609713	0.0132385	0.00638434	0.0054764	0.00926269	0.0171007	0.0131805	0.00729195	0.0035015	0.0106215	0.00665683	0.00533483	0.00776451	0.019339	0.00906593	0.0134614	0.0404865	0.00651728	0.0058146	0.0157808	0.0396791	0.0216389	0.018398	0.00496054	2.11402e-10	0.0151103	0.0166311
70	Analyte 83	0	7.41318	16	91	0.00495972	1.61492e-10	0.00561724	0.00158868	8.8405e-11	8.82277e-11	0.00202761	2.39134e-10	1.54756e-10	1.96157e-10	2.9115e-10	0.0057077	8.70679e-11	0.000951284	1.65808e-10	0.000945166	0.00503057	9.13998e-10	1.49284e-10	0.00241097	0.00139779	0.00328434	0.00165002	1.75696e-10	2.03998e-10	0.0046419	0.00722247	0.00279979
71	2-ketobutyric acid 2	518.63	7.46679	27	89	0.00657521	0.00221036	0.0151885	0.0037256	8.8405e-11	0.00588122	0.00559682	2.39134e-10	0.00934732	0.00310894	0.00985716	0.00227728	0.00400266	0.00476556	0.00665207	0.0101756	0.0122359	0.0598678	0.00439682	0.00705382	0.0167303	0.0109119	1.74267e-10	0.00400209	0.00461161	0.0097681	0.0133074	0.00710018
72	glycolic acid	494.536	7.48682	28	191	0.00142802	0.000705088	0.00157997	1.00295e-10	0.000665236	0.000650793	0.000838185	0.000716683	0.00259701	0.000835015	0.00247409	0.00156289	0.0011704	0.00155935	0.00206775	0.00208742	0.00297155	0.00918421	0.00175137	0.00184156	0.00331731	0.000737072	0.000386898	0.000397059	0.000345741	0.00116229	0.00152577	0.000759138
73	Analyte 87	0	7.5242	26	173	0.00479854	0.00231604	0.00447254	1.00295e-10	0.00158299	8.82277e-11	0.00219502	0.00156504	1.54756e-10	0.00139815	0.00393836	0.00288296	0.00166891	0.0019089	0.00137532	0.00337685	0.00398262	0.0130346	0.00338973	0.00261439	0.00462892	0.00243939	0.000100889	0.00137845	0.0039998	2.11402e-10	0.007565	0.00258059
74	glycolic acid	884.517	7.5329	29	147	0.119114	0.0361781	0.062642	0.0315546	0.0347989	8.82277e-11	0.0473812	0.0358711	0.0397468	0.0206306	0.06211	0.0407767	0.0353468	0.0390803	0.0300053	0.0491543	0.074669	0.262145	0.0434611	0.041613	0.083508	0.047993	0.0283055	0.021401	0.0173963	0.0649741	0.0785323	0.0431004
75	2-ketobutyric acid 2	21.8182	7.56004	22	153	0.00169318	0.000846868	0.00123883	0.000584564	0.000404561	8.82277e-11	0.000794667	2.39134e-10	0.000457353	0.000796898	0.00220747	0.000697131	8.70679e-11	0.000693142	1.65808e-10	0.000878891	3.05412e-10	9.13998e-10	1.49284e-10	0.000458762	0.000222942	0.00112869	1.74267e-10	0.000524515	0.000492759	2.11402e-10	0.00162543	0.000628566
78	Analyte 93	263.759	7.59761	29	147	0.0672327	0.0234445	0.0435807	0.0167097	0.0188293	0.0227668	0.0320939	0.018044	0.0190276	0.00857624	0.0301865	0.0244457	0.018017	0.0197162	0.0162255	0.0224852	0.0388018	0.150204	0.0224562	0.0219002	0.0453455	0.0259039	0.0143543	0.0122404	0.0101208	0.0303641	0.0396751	0.0221098
79	glycolic acid	221.25	7.49319	12	119	3.47987e-10	1.61492e-10	3.18169e-10	1.00295e-10	8.8405e-11	0.00145474	0.000242457	2.39134e-10	1.54756e-10	1.96157e-10	0.00190577	2.20114e-10	0.00109718	0.000500492	0.00155884	0.00206141	0.00320646	0.014824	0.0012969	0.00120344	0.00402518	0.00162206	1.74267e-10	1.75696e-10	0.000664083	2.11402e-10	0.00261645	0.000817099
80	2-ketobutyric acid 1	87.4286	7.60905	28	89	0.00973615	0.00403205	0.00752904	0.00421635	0.00408249	0.00485579	0.00574198	2.39134e-10	0.00478779	0.00213647	0.00869617	0.00313304	0.00416174	0.0038192	0.00301893	0.00709784	0.00908539	0.0293543	0.00485527	0.00450664	0.00965305	0.00720827	0.00441047	0.00357126	0.00186974	0.0093689	0.00906127	0.00591499
81	Analyte 96	30.2593	7.53574	27	82	0.000665586	0.000281287	0.0058414	0.00314907	0.00311191	8.82277e-11	0.00217488	0.000392474	0.00264162	0.000299788	0.00030116	0.00192597	0.000161084	0.000953683	0.00231676	0.00382097	0.000435465	0.0214871	1.49284e-10	0.00290034	0.00516011	0.00439545	0.00199457	0.00212681	2.03998e-10	0.005903	0.00759034	0.00366836
82	Analyte 97	37.6552	7.63089	29	140	0.0250719	0.00963481	0.0151577	0.00892359	0.00718589	0.0107288	0.0127838	0.00661136	0.00795778	0.00298668	0.012047	0.00939164	0.00826594	0.00787674	0.00648604	0.0101614	0.0189046	0.0605554	0.0108598	0.00977567	0.0194571	0.00578637	0.00647168	0.0041343	0.0027014	0.0089062	0.0143582	0.00705969
84	Analyte 100	9	7.67894	29	89	0.00453539	0.00236828	0.0064869	0.00244253	0.00250435	0.00220358	0.00342351	0.00114644	0.00576377	0.00220901	0.007423	0.00213513	0.00391929	0.00376611	0.00414633	0.00551248	0.00840577	0.035452	0.00227546	0.00337647	0.00986141	0.00449738	0.00320218	0.00277441	0.00127552	0.00560354	0.00563106	0.00383068
85	Analyte 101	0	7.69431	29	147	3.47987e-10	0.0755979	0.0868652	0.0360803	0.0397692	0.0527209	0.0485056	0.039926	0.0325546	0.0166845	0.0492304	0.0525417	0.0307641	0.0369502	0.0362438	0.0449046	0.0879974	0.306116	0.019291	0.0279267	0.0870799	0.0575163	0.0729618	0.0315213	0.016597	0.0807563	0.103814	0.0605278
86	Analyte 103	113	7.72247	27	102	0.00591513	0.0039619	0.00883866	1.00295e-10	0.00175456	0.00291442	0.00389744	0.00198452	0.00300071	1.96157e-10	0.00492063	2.20114e-10	8.70679e-11	0.00165098	0.00303834	0.00306464	0.0077548	9.13998e-10	0.00196699	0.00244884	0.0030456	0.00636112	0.00337672	0.00269773	0.00179837	0.00455141	0.00855589	0.00455687
87	valine	725.036	7.74533	28	72	0.294406	0.0803881	0.243845	0.0877109	0.125913	8.82277e-11	0.13871	0.0159583	0.0202354	0.0114049	0.087635	0.0203144	0.0398761	0.0325707	0.018728	0.0907739	0.115211	0.423888	1.49284e-10	0.037615	0.114369	0.194351	0.0512943	0.0444267	0.0916806	0.245341	0.402809	0.17165
88	2-keto-isovaleric acid 1	315.37	7.77077	27	159	0.00336061	0.00092225	0.00981226	0.00344705	0.00513337	0.00482949	0.00458417	2.39134e-10	0.0052625	0.00218868	0.00715893	0.00112145	0.0056462	0.00356296	0.00450183	0.00730834	0.00944705	0.0471688	1.49284e-10	0.00437046	0.0121328	0.00678377	0.00137514	0.0035965	0.00243563	0.00838374	0.00777613	0.00505849
89	Maleimide	398.091	7.78682	11	82	0.00619854	1.61492e-10	3.18169e-10	1.00295e-10	8.8405e-11	8.82277e-11	0.00103309	2.39134e-10	0.00132385	0.00113336	2.9115e-10	2.20114e-10	0.00158298	0.000673367	0.00193534	1.63039e-10	3.05412e-10	9.13998e-10	0.0051359	0.00421568	0.00188115	3.27122e-10	0.004908	1.75696e-10	2.03998e-10	0.00714521	3.70798e-10	0.00200887
90	valine	272.667	7.79005	18	173	3.47987e-10	0.000301863	3.18169e-10	0.000150217	7.69879e-06	0.000370236	0.000138336	0.000434819	1.54756e-10	1.96157e-10	2.9115e-10	0.000177502	8.70679e-11	0.000102054	1.65808e-10	0.000493103	3.05412e-10	0.00231978	0.000405272	1.32559e-10	0.000536359	0.000565834	0.000116752	1.75696e-10	2.03998e-10	0.000683855	0.000313236	0.000279946
91	Analyte 108	49.1667	7.83583	6	225	3.47987e-10	1.61492e-10	3.18169e-10	0.00648093	0.00378088	8.82277e-11	0.0017103	2.39134e-10	1.54756e-10	1.96157e-10	2.9115e-10	2.20114e-10	8.70679e-11	1.98063e-10	1.65808e-10	1.63039e-10	3.05412e-10	9.13998e-10	1.49284e-10	1.32559e-10	3.05017e-10	0.0185689	0.0124209	0.0107494	2.03998e-10	2.11402e-10	3.70798e-10	0.00695652
94	unknown	413.1	7.85475	10	68	3.47987e-10	1.61492e-10	3.18169e-10	1.00295e-10	8.8405e-11	8.82277e-11	1.84096e-10	2.39134e-10	0.00235427	1.96157e-10	2.9115e-10	2.20114e-10	8.70679e-11	0.000392378	0.00304132	0.00323159	0.00705983	0.0295551	0.00175641	0.0018432	0.0077479	3.27122e-10	1.74267e-10	1.75696e-10	0.00172586	2.11402e-10	3.70798e-10	0.000287643
95	2-ketobutyric acid 1	324.778	7.85907	18	113	0.0059797	0.0022148	3.18169e-10	0.00226172	8.8405e-11	8.82277e-11	0.0017427	2.39134e-10	0.00197499	1.96157e-10	0.00358065	0.00368869	8.70679e-11	0.00154072	0.00180971	0.00292453	0.00589379	0.0172102	1.49284e-10	1.32559e-10	0.00463971	0.00321338	0.00303714	1.75696e-10	2.03998e-10	2.11402e-10	3.70798e-10	0.00104175
96	Analyte 113	0	7.82119	7	317	0.00556758	1.61492e-10	0.000442647	1.00295e-10	8.8405e-11	8.82277e-11	0.0010017	2.39134e-10	1.54756e-10	1.96157e-10	2.9115e-10	2.20114e-10	0.000196822	3.28039e-05	0.00107172	1.63039e-10	3.05412e-10	9.13998e-10	1.49284e-10	1.32559e-10	0.000178621	0.00383922	0.00205588	0.00163368	2.03998e-10	2.11402e-10	3.70798e-10	0.0012548
97	Analyte 114	51.7143	7.87536	7	143	3.47987e-10	1.61492e-10	3.18169e-10	1.00295e-10	8.8405e-11	8.82277e-11	1.84096e-10	2.39134e-10	1.54756e-10	1.96157e-10	2.9115e-10	2.20114e-10	8.70679e-11	1.98063e-10	1.65808e-10	0.000340772	3.05412e-10	0.00274965	0.000341961	0.000402339	0.000639121	3.27122e-10	1.74267e-10	1.75696e-10	2.03998e-10	2.11402e-10	3.70798e-10	2.4388e-10
98	alanine 1	938.786	7.90196	28	116	3.47987e-10	0.943472	1.18921	0.621113	0.674748	0.107085	0.589271	0.0419842	0.247818	0.119406	0.35307	0.156877	0.142175	0.176888	0.227787	0.267547	0.615471	1.6252	1.49284e-10	0.0648354	0.466807	0.938113	1.06495	0.744525	0.0623559	0.583945	0.512485	0.651063
100	hydroxylamine	409.963	7.93549	27	146	3.47987e-10	0.00122062	0.00432632	0.00107462	8.8405e-11	0.00139816	0.00133662	0.00199893	0.00233448	0.00166855	0.00660316	0.00529451	0.00189889	0.00329975	0.00454729	0.00237587	0.00548044	0.0281186	0.00462041	0.00452979	0.00827874	0.00342119	0.00181655	0.00137288	0.00151544	0.0039596	0.00887657	0.00349371
101	Analyte 120	124.556	7.95481	9	167	3.47987e-10	1.61492e-10	3.18169e-10	1.00295e-10	8.8405e-11	8.82277e-11	1.84096e-10	2.39134e-10	0.000523406	1.96157e-10	2.9115e-10	2.20114e-10	0.000445793	0.000161533	0.000533977	0.000631464	0.00135552	0.00485136	1.49284e-10	1.32559e-10	0.00122872	3.27122e-10	1.74267e-10	1.75696e-10	2.03998e-10	2.11402e-10	3.70798e-10	2.4388e-10
102	2-ketobutyric acid 1	394.6	7.92767	5	188	3.47987e-10	1.61492e-10	3.18169e-10	1.00295e-10	8.8405e-11	8.82277e-11	1.84096e-10	2.39134e-10	1.54756e-10	1.96157e-10	2.9115e-10	2.20114e-10	8.70679e-11	1.98063e-10	1.65808e-10	0.0014897	3.05412e-10	0.00855868	0.00137932	0.0014941	0.00215363	3.27122e-10	1.74267e-10	1.75696e-10	2.03998e-10	2.11402e-10	3.70798e-10	2.4388e-10
103	unknown	231.105	7.98219	19	90	0.00235203	0.00210955	3.18169e-10	0.00087938	8.8405e-11	8.82277e-11	0.00089016	0.00132983	0.00234595	0.00128059	0.00408663	0.00165269	0.000898424	0.00193235	1.65808e-10	0.00172184	0.00602923	0.0158243	1.49284e-10	1.32559e-10	0.00392922	0.00266021	0.00237285	0.00121573	0.0009752	2.11402e-10	0.003999	0.0018705
104	hydroxylamine	377.893	7.99842	28	42	3.47987e-10	0.00122637	0.017406	0.00242399	0.00581632	0.00904515	0.0059863	0.000508528	0.0084752	0.00453908	0.00549202	0.000568371	0.00840022	0.0046639	0.00905137	0.00612183	0.0134118	0.0764667	0.00697376	0.00483783	0.0194772	0.00758168	0.000547078	0.0028519	0.00169986	0.0114426	0.0107224	0.0058076
105	Analyte 124	126.857	7.7628	14	58	3.47987e-10	1.61492e-10	3.18169e-10	1.00295e-10	8.8405e-11	8.82277e-11	1.84096e-10	0.0470055	0.0273291	0.00602104	0.0203928	0.0216305	8.70679e-11	0.0203965	1.65808e-10	0.0204536	0.0487851	0.140187	0.0209004	0.0228308	0.0421928	3.27122e-10	1.74267e-10	0.0053773	2.03998e-10	2.11402e-10	3.70798e-10	0.000896216
106	Analyte 125	481.655	8.01299	29	147	0.054757	0.0203463	0.033501	0.01371	0.0162875	8.82277e-11	0.0231003	0.0160329	0.0181835	0.00754643	0.0251235	0.0205104	0.0168942	0.0173818	0.0141473	0.0204026	0.0391724	0.129316	0.0186782	0.0182471	0.0399938	0.0199136	0.0133717	0.0117416	0.00606774	0.0261455	0.0316422	0.018147
107	Analyte 126	112	7.9825	3	126	3.47987e-10	1.61492e-10	3.18169e-10	1.00295e-10	8.8405e-11	8.82277e-11	1.84096e-10	2.39134e-10	1.54756e-10	1.96157e-10	2.9115e-10	2.20114e-10	8.70679e-11	1.98063e-10	0.00718821	1.63039e-10	3.05412e-10	0.0800276	0.0212783	1.32559e-10	0.0180824	3.27122e-10	1.74267e-10	1.75696e-10	2.03998e-10	2.11402e-10	3.70798e-10	2.4388e-10
108	Analyte 127	89.3846	8.07728	26	175	0.000392848	0.000724833	0.00164616	0.000452882	0.000465536	8.82277e-11	0.00061371	0.0010357	0.00181339	0.000653724	0.00205306	0.000902458	0.00113354	0.00126531	0.00177789	0.00144085	0.00403581	0.0105862	0.00143174	0.00130584	0.00342971	0.00108894	0.00075634	0.000821534	2.03998e-10	0.00148676	0.00294154	0.00118252
109	Analyte 128	172.207	8.12135	29	116	0.275195	0.131652	0.240909	0.11635	0.112584	0.0755946	0.158714	0.0522681	0.119599	0.0458732	0.200907	0.134124	0.0994267	0.1087	0.110238	0.15911	0.291938	0.877878	0.0661547	0.104378	0.268283	0.183639	0.132127	0.11928	0.0515132	0.237396	0.293056	0.169502
110	Analyte 129	75.5	8.15949	28	273	0.00173021	0.000391305	0.000724557	0.00044835	0.000490314	0.000624762	0.000734916	0.000331151	0.000637073	0.000380836	0.000814825	2.20114e-10	0.000549881	0.000452294	0.000835515	0.000849616	0.00121777	0.00429243	0.0004804	0.000407329	0.00134718	0.00110544	0.000994684	0.000930659	0.000285379	0.00130336	0.000958672	0.000929699
111	glycine 1	747.818	8.1772	22	102	0.0377874	0.00556248	0.00937744	0.00917985	0.0114717	0.00724561	0.0134374	2.39134e-10	0.00222181	0.000816594	0.00546156	0.00248895	0.00628382	0.00287879	0.00200252	0.0107059	0.00977936	0.0826394	1.49284e-10	1.32559e-10	0.0175212	0.00658468	0.00722604	0.00409257	0.00108096	0.0340049	3.70798e-10	0.00883153
112	Analyte 131	82.7222	8.18468	18	71	3.47987e-10	1.61492e-10	0.00149264	0.00116443	0.00098974	8.82277e-11	0.000607801	2.39134e-10	1.54756e-10	0.000165835	0.00155093	0.00131993	8.70679e-11	0.000506116	0.00102805	0.00106089	0.00230677	0.00914417	0.00127841	0.00113452	0.0026588	0.00149581	0.00177967	1.75696e-10	0.00025788	2.11402e-10	0.00391759	0.00124183
113	Analyte 132	35	8.20141	29	245	0.0032039	0.00155616	0.00237028	0.00109256	0.000953109	0.00128685	0.00174381	0.00105495	0.000850325	0.000456709	0.00156159	0.00176418	0.000783026	0.00107846	0.000846623	0.00116204	0.00199395	0.00594358	0.000799383	0.000713651	0.00190987	0.00261373	0.00171763	0.00157633	0.00072622	0.00287117	0.00407449	0.00226326
114	oxalic acid	251.25	8.2691	12	183	3.47987e-10	0.00122822	3.18169e-10	0.00122509	8.8405e-11	8.82277e-11	0.000408885	2.39134e-10	0.00232068	1.96157e-10	2.9115e-10	2.20114e-10	8.70679e-11	0.00038678	0.00110989	0.0023736	0.00515045	0.0139232	0.00237694	0.00197321	0.00448455	0.00710099	1.74267e-10	1.75696e-10	2.03998e-10	2.11402e-10	3.70798e-10	0.0011835
116	2-keto-isovaleric acid 2	187.636	8.22341	11	171	0.000469231	1.61492e-10	3.18169e-10	0.00024178	0.000226788	8.82277e-11	0.0001563	2.39134e-10	0.000276308	1.96157e-10	0.000435343	2.20114e-10	8.70679e-11	0.000118609	1.65808e-10	0.00030102	0.000477692	0.00196555	1.49284e-10	1.32559e-10	0.000457378	3.27122e-10	0.000386533	1.75696e-10	2.03998e-10	2.11402e-10	0.000746003	0.000188756
118	oxalic acid	762.926	8.2983	27	147	0.0114591	0.00542185	0.00490079	1.00295e-10	0.00236882	0.00434032	0.00474849	0.0012462	0.00315758	0.0011267	0.00419501	0.00405001	0.00420315	0.00299644	0.00183306	0.00418404	0.00758569	0.0238488	0.008131	0.00387007	0.0082421	3.27122e-10	1.74267e-10	0.00279711	0.00298794	0.00670877	0.00815356	0.00344123
119	Analyte 140	97.1429	8.26452	7	123	3.47987e-10	1.61492e-10	3.18169e-10	1.00295e-10	8.8405e-11	8.82277e-11	1.84096e-10	2.39134e-10	1.54756e-10	1.96157e-10	2.9115e-10	2.20114e-10	0.000670892	0.000111815	0.000640028	0.00121015	0.00170495	0.00525349	1.49284e-10	1.32559e-10	0.0014681	3.27122e-10	1.74267e-10	0.000228865	2.03998e-10	0.000688764	3.70798e-10	0.000152938
120	Analyte 141	10.8	8.28267	10	106	3.47987e-10	1.61492e-10	3.18169e-10	1.00295e-10	0.00582991	8.82277e-11	0.000971652	2.39134e-10	0.0124593	0.00429212	2.9115e-10	2.20114e-10	8.70679e-11	0.00279191	0.0111726	0.0142744	3.05412e-10	0.1208	0.0107834	0.0107486	0.0279632	3.27122e-10	1.74267e-10	1.75696e-10	2.03998e-10	2.11402e-10	3.70798e-10	2.4388e-10
121	2-Ketovaleric acid 2	552.389	8.33356	18	89	3.47987e-10	0.0115364	3.18169e-10	0.0421348	8.8405e-11	8.82277e-11	0.00894519	0.0158329	0.0784594	0.028491	0.0978772	2.20114e-10	8.70679e-11	0.0367767	0.0494979	0.0740391	0.13533	9.13998e-10	0.0456434	0.0458541	0.0583941	3.27122e-10	0.0601128	0.0413712	2.03998e-10	2.11402e-10	0.0957903	0.0328791
122	Analyte 145	64.0345	8.33644	29	130	0.154619	0.0345926	0.0703849	0.0245113	0.0171642	0.0255409	0.0544688	0.0552273	0.0390391	0.0122649	0.0567347	0.0200645	0.0371314	0.0367436	0.115383	0.0438907	0.091001	0.199596	0.026456	0.0285761	0.0841505	0.186149	1.74267e-10	1.75696e-10	0.0156809	0.106566	0.0612554	0.0616085
123	sarcosine	478.88	8.34647	25	116	3.47987e-10	0.00365339	0.138864	0.032799	0.0431228	8.82277e-11	0.0364065	2.39134e-10	0.0148066	0.00243317	0.0390187	2.20114e-10	0.0265198	0.0137964	0.0298876	0.0358266	0.061008	0.212252	1.49284e-10	0.0193945	0.0597281	0.0907274	0.0132902	0.0407233	0.0458538	2.11402e-10	0.124002	0.0524328
124	Analyte 147	36.8276	8.37351	29	267	0.61127	0.105656	0.178332	0.201276	0.209341	0.205981	0.251976	0.0650886	0.21157	0.00182942	0.0830603	0.00718634	0.116756	0.0809152	0.0906545	0.173921	0.239586	0.791861	0.30084	0.11997	0.286139	0.174768	0.21369	0.111341	0.0936323	0.428165	0.628339	0.274989
126	5-aminovaleric acid lactam	534	8.4067	29	156	3.47987e-10	1.61492e-10	0.0830047	0.0337654	0.0436524	0.0418303	0.0337088	0.0695172	0.0317665	0.0130116	0.0641512	0.0905051	0.0483057	0.0528762	0.0348153	0.0546662	0.108191	0.318025	0.0397369	0.0333064	0.0981236	0.0519101	0.0898363	0.0300528	0.0135773	0.0521298	0.0919604	0.0549111
127	2-Furoic Acid	897.5	8.41125	10	169	0.00661876	0.00343418	3.18169e-10	0.00222666	0.00208951	8.82277e-11	0.00239485	2.39134e-10	1.54756e-10	1.96157e-10	2.9115e-10	0.00260022	8.70679e-11	0.00043337	1.65808e-10	1.63039e-10	3.05412e-10	9.13998e-10	1.49284e-10	1.32559e-10	3.05017e-10	3.27122e-10	0.00299943	1.75696e-10	0.00291785	2.11402e-10	3.70798e-10	0.000986213
128	3-Hydroxypropionic acid 1	524.448	8.44434	29	147	0.251728	0.526047	0.484416	0.106705	0.111003	0.114155	0.265676	0.135505	0.394638	0.27349	0.538485	0.309467	8.70679e-11	0.275264	0.27714	0.331669	0.791341	1.79848	0.182987	0.156923	0.589756	0.342984	0.519174	0.361989	0.0721705	0.125122	0.318669	0.290018
130	3-Hydroxypyridine	892.379	8.46313	29	152	0.11171	0.0429294	0.109605	0.0436452	0.0460824	8.82277e-11	0.0589953	0.0260184	0.0340437	0.0231314	0.0640206	0.0380744	0.0398702	0.0375265	0.0369173	0.0467949	0.0958472	0.479273	0.0407159	0.0340065	0.122259	0.061073	0.0498765	0.040073	0.0209789	0.0784732	0.093268	0.0572904
131	Analyte 155	85.6471	8.48123	17	143	0.00209857	1.61492e-10	0.00239638	0.000844077	0.000773294	8.82277e-11	0.00101872	2.39134e-10	0.00115601	1.96157e-10	0.00174516	0.00124698	8.70679e-11	0.00069136	1.65808e-10	0.00132551	3.05412e-10	0.00819203	1.49284e-10	1.32559e-10	0.00158626	0.0015628	1.74267e-10	1.75696e-10	2.03998e-10	0.00232423	0.00288078	0.00112797
132	3-Hydroxypropionic acid 1	705.037	8.48957	27	177	0.00445605	0.00162086	0.00268438	0.00111972	0.00121589	8.82277e-11	0.00184948	0.00129664	0.00125651	0.000528567	0.00218557	0.00139397	0.00144552	0.00135113	0.00114888	0.00157119	0.00335959	0.00924886	0.00152823	0.00140735	0.00304402	0.00177652	1.74267e-10	1.75696e-10	0.000443559	0.00361887	0.00320314	0.00150701
133	Analyte 158	69.4828	8.52216	29	267	0.00544281	0.00391466	0.00807816	0.00232258	0.00204639	0.00256619	0.0040618	0.0033198	0.00302161	0.00323559	0.00643021	0.00306918	0.00203551	0.00351865	0.00252578	0.00431201	0.00714956	0.018362	0.00270801	0.00261522	0.00627877	0.00428721	0.00398168	0.00275107	0.00548887	0.00370174	0.0100652	0.00504595
134	2-Ketovaleric acid 2	187.793	8.53945	29	155	0.00338453	0.00314443	0.00641036	0.00236529	0.00249309	0.00331739	0.00351918	0.00139406	0.00204197	0.00160366	0.0044956	0.00386266	0.00267678	0.00267912	0.00169612	0.00252995	0.00616753	0.0193679	0.00352549	0.00304447	0.00605525	0.00239003	0.00205905	0.00183203	0.00209254	0.00605093	0.00952096	0.00399092
135	3-Hydroxypropionic acid 1	325.778	8.54245	18	119	3.47987e-10	0.00258442	3.18169e-10	0.00171373	0.000680147	0.00083438	0.000968781	2.39134e-10	0.00236211	0.000911458	0.00369305	0.000828884	8.70679e-11	0.00129925	0.00156908	0.00281496	0.00683153	0.0158736	1.49284e-10	1.32559e-10	0.00451485	0.00310132	0.00277415	0.00176268	2.03998e-10	2.11402e-10	3.70798e-10	0.00127303
137	sulfuric acid	124.824	8.55745	17	57	3.47987e-10	0.00114335	3.18169e-10	0.00137191	0.00102288	8.82277e-11	0.00058969	2.39134e-10	0.000912459	0.000478019	0.00187761	0.00172587	8.70679e-11	0.000832326	0.000859175	0.00117106	0.00291525	0.00822419	0.00063973	0.00112702	0.0024894	0.00252327	0.00078954	1.75696e-10	0.000888062	2.11402e-10	0.00359355	0.00129907
138	4-aminobutyric acid 3	772.793	8.57109	29	142	0.0353547	0.0103005	0.0273295	0.00723926	0.0122658	0.0105327	0.0171704	0.00700902	0.0057512	0.00162624	0.0141733	0.0099892	0.0114074	0.00832606	0.00459991	0.00836781	0.0177271	0.0437964	0.00433817	0.00654967	0.0142298	0.0352676	0.00226004	0.00420963	0.0160961	2.11402e-10	0.0361248	0.0156597
139	2-Ketovaleric acid 2	130.25	8.6008	24	96	0.00196777	0.000858621	0.00220892	0.00101654	0.000970253	8.82277e-11	0.00117035	2.39134e-10	0.000574834	1.96157e-10	0.00129845	2.20114e-10	0.000686469	0.000426625	0.000629639	0.000958919	0.00200596	0.0054274	1.49284e-10	0.000824687	0.0016411	0.00140775	0.00072855	0.000650167	0.00053418	0.00156555	3.70798e-10	0.000814366
140	sulfuric acid	451.727	8.60625	22	165	3.47987e-10	0.000875371	0.000757354	1.00295e-10	8.8405e-11	0.000198528	0.000305209	0.000568127	0.000635625	0.000534388	0.00154246	0.000811643	0.000422732	0.000752495	0.0009355	0.000476286	0.00174865	0.00376108	0.000482263	0.000557031	0.0013268	0.001113	0.00120762	0.000987442	2.03998e-10	2.11402e-10	0.000626834	0.000655817
141	Analyte 166	120.391	8.64616	23	115	0.00203656	1.61492e-10	0.00185536	0.000358025	8.8405e-11	0.000473542	0.000787248	2.39134e-10	0.000754314	1.96157e-10	0.00153306	0.00178008	0.000585387	0.000775473	0.00105724	0.00110331	0.00222166	0.00708874	1.49284e-10	0.00112284	0.00209896	3.27122e-10	0.00115321	0.000559031	2.03998e-10	0.000548114	3.70798e-10	0.000376726
142	m-cresol	288.417	8.68243	24	173	0.000660306	0.000283473	3.18169e-10	0.000236434	0.000299693	0.0004075	0.000314568	0.000362544	0.000600502	1.96157e-10	0.000220976	0.000256961	0.000621507	0.000343748	0.000504606	0.00079349	0.00132446	0.00496327	0.000314919	0.000975898	0.00147944	0.000485904	0.000246348	1.75696e-10	2.03998e-10	0.00101467	3.70798e-10	0.000291153
143	unknown	215.138	8.67072	29	174	0.00409012	0.00158542	0.00436621	0.00144601	0.00154317	0.00163124	0.0024437	0.00206067	0.00382858	0.00111835	0.00637409	0.00217578	0.00227201	0.00297158	0.00413442	0.00598029	0.00765854	0.032562	0.00423997	0.00384523	0.00973674	0.00304955	0.00189156	0.00171024	0.000670082	0.00279696	0.00338748	0.00225098
144	glutaraldehyde 2	454.808	8.6924	26	86	0.062397	0.0291336	0.0668706	0.0270576	8.8405e-11	8.82277e-11	0.0309098	2.39134e-10	0.00938534	0.00572514	0.0503233	0.00412285	8.70679e-11	0.0115928	0.0085992	0.0344086	0.0376881	0.189684	1.49284e-10	0.0125857	0.0471609	0.054292	0.0251023	0.0157957	0.0351465	2.11402e-10	0.136491	0.0444712
145	benzyl alcohol	552	8.70193	25	91	0.0106755	1.61492e-10	3.18169e-10	0.00508711	8.8405e-11	0.00678238	0.0037575	0.00336266	0.00430006	0.0018747	0.0101628	0.00336284	8.70679e-11	0.00384384	0.00404	0.00615237	0.0130789	9.13998e-10	0.00705747	0.00500203	0.00588846	0.00821176	0.006462	0.00513656	0.00443589	0.0143552	0.0185766	0.00952967
146	3-hydroxybutyric acid	739.071	8.69744	14	147	3.47987e-10	0.00181668	3.18169e-10	1.00295e-10	8.8405e-11	8.82277e-11	0.00030278	0.00199989	1.54756e-10	1.96157e-10	2.9115e-10	0.00316132	8.70679e-11	0.000860202	1.65808e-10	1.63039e-10	3.05412e-10	9.13998e-10	0.00171045	1.32559e-10	0.000285075	0.00435426	0.00265678	0.00102961	0.00119109	2.11402e-10	0.00441557	0.00227455
147	4-HYDROXYPYRIDINE	826.69	8.72089	29	152	0.0252698	0.00890865	0.0237611	0.00965617	0.0102342	8.82277e-11	0.0129717	0.00647646	0.00867329	0.00465142	0.0178467	0.00964626	0.010021	0.00955251	0.00937648	0.0122929	0.0248636	0.0944582	0.00945747	0.00931987	0.0266281	0.014819	0.0110556	0.00924878	0.00581785	0.0203605	0.0255989	0.0144834
148	Analyte 175	151.821	8.73467	28	117	0.00148548	0.00215892	0.00422117	0.00242533	0.00185805	0.00184991	0.00233314	0.000893481	0.00172607	0.00108649	0.0036063	0.00331226	0.00238332	0.00216799	0.00141989	0.00318958	0.0044344	0.0147941	0.00304502	0.00189437	0.00479623	0.00124588	0.00127223	0.00138566	2.03998e-10	0.00540506	0.00761142	0.00282004
149	Analyte 176	312.833	8.75653	12	89	0.00886054	1.61492e-10	3.18169e-10	0.00255157	0.000807216	8.82277e-11	0.00203655	2.39134e-10	0.000581432	1.96157e-10	0.00120181	2.20114e-10	0.00192491	0.000618025	1.65808e-10	1.63039e-10	0.00175759	0.00658716	1.49284e-10	1.32559e-10	0.00139079	3.27122e-10	0.00535384	0.0056117	2.03998e-10	0.00833971	0.00629671	0.00426699
151	2-Amino-3-methyl-1-butanol	439.607	8.91393	28	144	0.0019623	0.00244371	0.0051039	0.00252815	0.00281495	0.00420193	0.00317582	0.000634035	0.00249477	1.96157e-10	0.00442066	0.00182386	0.00445179	0.00230418	0.000985632	0.00478862	0.00725512	0.0251358	0.00554361	0.00587202	0.00826347	0.00163218	0.000913477	0.00103245	0.00196655	0.00155151	0.00919871	0.00271581
152	2-amino-2-methylpropane-1,3-diol 2	445.261	8.81355	23	57	3.47987e-10	0.000466054	0.0188134	0.00639732	0.00927462	8.82277e-11	0.00582524	0.000810485	0.00169484	1.96157e-10	0.00404617	2.20114e-10	0.00244263	0.00149902	0.00277923	0.00360497	0.00608264	0.0267328	1.49284e-10	0.00238092	0.00693009	0.00844607	0.00163157	0.00309578	0.00595506	0.0177663	0.021388	0.00971379
153	4-aminobutyric acid 3	235.308	8.7709	13	100	0.0385699	0.00300679	0.00852914	1.00295e-10	8.8405e-11	8.82277e-11	0.00835098	2.39134e-10	0.00365126	1.96157e-10	2.9115e-10	0.00307303	8.70679e-11	0.00112072	0.0149814	0.00498734	0.0109022	0.030805	1.49284e-10	1.32559e-10	0.0102793	0.0261783	0.0165647	0.0192737	2.03998e-10	0.0262207	3.70798e-10	0.0147062
154	3-hydroxybutyric acid	501.379	8.81448	29	281	0.123995	0.0360489	0.0677694	0.0344394	0.0338095	0.0438791	0.0566568	0.0318569	0.0506367	0.0201177	0.0907639	0.0452184	0.0390178	0.0462686	0.0410916	0.064266	0.0952311	0.302502	0.0449258	0.0387369	0.0977923	0.0624084	0.0400826	0.0339617	0.0253482	0.0572144	0.0846657	0.0506135
155	unknown	176.167	8.83833	18	98	3.47987e-10	1.61492e-10	0.0587166	0.0210418	8.8405e-11	8.82277e-11	0.0132931	2.39134e-10	0.0147459	0.00379794	2.9115e-10	2.20114e-10	0.0155308	0.0056791	0.0175088	0.023305	0.0360539	0.143993	1.49284e-10	0.0145493	0.0392351	3.27122e-10	1.74267e-10	0.0139099	2.03998e-10	0.0311981	3.70798e-10	0.007518
156	unknown	265.393	8.85988	28	187	0.00388272	0.00250476	0.00747474	0.00294272	0.00291255	0.00461399	0.00405525	0.00217512	0.00427205	0.00189711	2.9115e-10	0.00338073	0.00349098	0.002536	0.00331016	0.00677179	0.0087139	0.0374759	0.00564728	0.00582767	0.0112911	0.00357905	0.00270604	0.00207116	0.0061067	0.00586979	0.0111901	0.00525381
157	Lactamide 1	411.207	8.86549	29	117	0.0409254	0.0161593	0.0495684	0.0204246	0.0287378	0.0360882	0.0319839	0.0178956	0.0431918	0.0116275	0.0674467	0.0193088	0.0384549	0.0329876	0.0296833	0.0563735	0.0765273	0.275846	0.0531052	0.0587045	0.0917066	0.0246404	0.0125271	0.0136226	0.0216494	0.0336017	0.0515924	0.0262723
158	succinate semialdehyde 1	373.8	8.87917	5	91	3.47987e-10	1.61492e-10	3.18169e-10	0.00152817	0.00188833	0.00212245	0.000923157	2.39134e-10	1.54756e-10	1.96157e-10	2.9115e-10	2.20114e-10	0.00227465	0.000379109	0.00228504	1.63039e-10	3.05412e-10	9.13998e-10	1.49284e-10	1.32559e-10	0.000380841	3.27122e-10	1.74267e-10	1.75696e-10	2.03998e-10	2.11402e-10	3.70798e-10	2.4388e-10
159	2-Amino-3-methyl-1-butanol	473.444	8.915	9	144	3.47987e-10	1.61492e-10	3.18169e-10	1.00295e-10	8.8405e-11	8.82277e-11	1.84096e-10	2.39134e-10	1.54756e-10	0.000601655	2.9115e-10	0.00182386	8.70679e-11	0.000404253	1.65808e-10	0.00478862	0.00725512	0.0251358	0.00554361	1.32559e-10	0.00712053	3.27122e-10	0.000912139	0.00103245	2.03998e-10	2.11402e-10	0.00919871	0.00185722
160	Isoleucine	239.706	8.91343	17	102	3.47987e-10	1.61492e-10	0.0513268	0.018361	8.8405e-11	8.82277e-11	0.0116146	2.39134e-10	0.00712563	1.96157e-10	2.9115e-10	2.20114e-10	0.0159792	0.0038508	0.0128297	0.0221553	0.0325304	0.0817952	1.49284e-10	1.32559e-10	0.0248851	3.27122e-10	1.74267e-10	0.00897583	0.00753772	0.021534	3.70798e-10	0.00634126
161	sulfuric acid	458.333	8.93663	21	147	0.00665212	0.00276668	0.00550507	0.00267345	0.0025444	0.00219137	0.00372218	2.39134e-10	0.00142621	0.00120872	0.00530267	0.00542764	0.00289575	0.00271017	0.00372514	1.63039e-10	0.00912925	0.0363594	1.49284e-10	1.32559e-10	0.0082023	3.27122e-10	0.0020072	1.75696e-10	2.03998e-10	0.00543868	0.00703611	0.00241367
162	Analyte 189	19.6667	8.94241	9	207	3.47987e-10	1.61492e-10	0.00210227	1.00295e-10	8.8405e-11	8.82277e-11	0.000350379	0.00112751	0.00178784	0.000696642	2.9115e-10	2.20114e-10	0.000997665	0.000768277	0.000624081	1.63039e-10	3.05412e-10	9.13998e-10	1.49284e-10	1.32559e-10	0.000104014	3.27122e-10	1.74267e-10	1.75696e-10	0.000534882	2.11402e-10	3.70798e-10	8.91472e-05
163	O-methylthreonine 2	114.423	8.96247	26	281	0.00209057	0.000727641	0.00169517	0.00081783	0.00084556	8.82277e-11	0.00102946	2.39134e-10	0.00100779	0.000477027	0.00155572	0.000602246	0.000793295	0.000739347	0.000659011	0.00114223	0.00221989	0.00563347	0.000999998	0.000710823	0.00189424	3.27122e-10	0.000864613	1.75696e-10	2.03998e-10	0.00141381	0.00215247	0.000738482
164	Methyl Phosphate	842.483	8.9694	29	241	0.0983815	0.028588	0.0615363	0.035852	8.8405e-11	0.0438693	0.0447045	0.0139077	0.0131866	0.00742189	0.0312504	0.0168912	0.015757	0.0164025	0.0160171	0.0201398	0.0501132	0.100863	0.0164129	0.0105017	0.0356746	0.0906345	0.0502233	0.045125	0.0179473	2.11402e-10	0.0947265	0.0497761
165	alpha-ketoisocaproic acid 2	498.414	8.98931	29	189	0.00706796	0.00200612	0.00897462	1.00295e-10	0.00261711	0.00301606	0.00394698	0.00162123	0.00450061	0.000616535	0.00485946	0.00177084	0.00382441	0.00286551	0.00179037	0.00234543	0.00470984	0.0153605	0.00263223	0.00186242	0.00478346	0.00698021	0.00487697	0.0028966	0.00169084	0.00558101	0.00574371	0.00462822
166	Isoleucine	796.292	9.00063	24	30	0.0441712	0.0104132	0.0410069	0.015678	8.8405e-11	8.82277e-11	0.0185449	2.39134e-10	0.00415533	0.00189376	0.0202845	0.00210554	0.00569393	0.00568884	0.00371654	0.0147304	0.0170932	0.0748148	1.49284e-10	1.32559e-10	0.0183925	0.0375436	0.00978866	0.00686433	0.02777	0.0440324	3.70798e-10	0.0209998
167	Analyte 195	46.3333	9.01892	27	267	0.00163605	0.000872414	0.00208132	0.000677946	8.8405e-11	8.82277e-11	0.000877955	2.39134e-10	0.0013404	0.000728432	0.00178418	0.00118603	0.000844864	0.00098065	0.000916804	0.00112039	0.00245677	0.00553878	0.000893406	0.000927467	0.0019756	0.00119449	0.000808116	0.000791819	0.000790905	0.00129001	0.00248193	0.00122621
168	Analyte 196	249.828	9.04029	29	174	0.00599433	0.00167739	0.0822127	0.0139403	8.8405e-11	0.0344058	0.0230384	0.0023327	0.0403886	0.0165305	0.0726878	0.00262387	0.0315893	0.0276921	0.0385267	0.044814	0.0665327	0.377693	0.0141355	0.0257238	0.094571	0.0679585	0.00759166	0.0310069	0.0372718	0.063695	0.0616149	0.0448565
170	succinate semialdehyde 1	717.083	9.06722	12	113	0.0100104	0.00330092	3.18169e-10	0.00188936	0.00171071	0.00226144	0.00319548	0.00142008	1.54756e-10	1.96157e-10	2.9115e-10	0.000704035	0.00130393	0.000571341	1.65808e-10	0.00220719	3.05412e-10	9.13998e-10	1.49284e-10	1.32559e-10	0.000367865	3.27122e-10	0.00336291	1.75696e-10	2.03998e-10	2.11402e-10	0.00411115	0.00124568
171	alpha-ketoisocaproic acid 2	23.6667	9.08795	24	151	0.0129614	0.00669753	0.0154969	0.00454015	0.00454323	0.00425593	0.00808253	0.00288976	0.00481196	0.00302662	0.0108856	0.00461162	0.00410701	0.00505544	0.00544059	1.63039e-10	3.05412e-10	0.0390769	1.49284e-10	0.00292328	0.0079068	0.0119921	1.74267e-10	0.00266926	0.00392812	0.00593383	0.00831559	0.00547315
172	Analyte 200	41.0345	9.10264	29	166	0.0127668	0.00451031	0.016223	0.0055873	0.00915211	0.00943201	0.00961192	0.00356509	0.0114948	0.00267006	0.0174732	0.00321448	0.00769116	0.00768479	0.00720318	0.0130497	0.016421	0.0520598	0.00645485	0.00846558	0.0172757	0.0100667	0.00429471	0.0062168	0.00570561	0.0114399	0.011146	0.00814494
173	phenylacetaldehyde 1	241.077	9.11545	13	117	3.47987e-10	1.61492e-10	3.18169e-10	0.00125866	0.00272047	8.82277e-11	0.000663188	2.39134e-10	0.00115544	1.96157e-10	2.9115e-10	2.20114e-10	0.00154453	0.000449996	1.65808e-10	0.00145655	0.00349723	0.0213026	1.49284e-10	0.00204169	0.00471634	3.27122e-10	1.74267e-10	1.75696e-10	2.03998e-10	0.00411013	3.70798e-10	0.000685022
175	succinate semialdehyde 2	676	9.12566	19	113	3.47987e-10	1.61492e-10	0.00136724	1.00295e-10	8.8405e-11	8.82277e-11	0.000227873	2.39134e-10	0.000388426	1.96157e-10	0.00129483	0.000622125	8.70679e-11	0.000384231	0.000488277	0.000755123	0.00187157	0.0061626	0.000684285	0.000555553	0.0017529	0.00100012	1.74267e-10	0.000810499	2.03998e-10	0.00146618	0.00215931	0.000906017
176	unknown	764	9.13406	8	113	0.00990241	0.00356842	3.18169e-10	0.00150351	0.000701206	0.00108986	0.00279423	0.001355	1.54756e-10	1.96157e-10	2.9115e-10	2.20114e-10	8.70679e-11	0.000225833	1.65808e-10	1.63039e-10	3.05412e-10	9.13998e-10	1.49284e-10	1.32559e-10	3.05017e-10	3.27122e-10	0.00283067	1.75696e-10	2.03998e-10	2.11402e-10	3.70798e-10	0.000471779
177	N-Ethylglycine 2	432.125	9.11767	24	116	0.00228843	0.00106146	0.00460144	0.000929926	0.00133201	8.82277e-11	0.00170221	0.000709231	0.000928197	0.000513151	0.00232198	0.000951586	0.00119472	0.00110314	0.00117459	0.00115924	0.00284158	9.13998e-10	0.00135558	0.00120278	0.00128896	0.00159645	0.00113376	0.000923314	0.00100945	0.00251936	0.0029015	0.00168064
178	malonic acid 1	208.379	9.15891	29	210	0.00139332	0.000829369	0.00186689	0.000439235	0.000333584	0.000416928	0.000879887	0.000591186	0.000296013	0.000182616	0.00105309	0.00115135	0.000303467	0.000596287	0.000341085	0.000471603	0.00102875	0.00354364	0.000269621	0.000384551	0.00100654	0.00105752	0.000842646	0.000532096	0.000624348	0.00106317	0.00168621	0.000967665
180	N-Ethylglycine 2	289.483	9.17095	29	104	0.0031708	0.00183789	0.00325253	0.00168506	0.00127697	8.82277e-11	0.00187054	0.000838446	0.000736245	0.000261789	0.00204913	0.000706734	0.00124936	0.000973618	0.00089295	0.00131975	0.00267219	0.00895159	0.00146691	0.0013563	0.00277661	0.00280394	0.00167476	0.00136712	0.00103799	0.00374118	0.00474251	0.00256125
181	succinate semialdehyde 2	320.407	9.21627	27	187	3.47987e-10	1.61492e-10	0.00455506	0.0023862	0.00290009	0.00282618	0.00211126	0.000892386	0.0035399	0.00108486	0.00582987	0.00151686	0.00254081	0.00256745	0.00283505	0.00467834	0.00752771	0.0252939	0.00324158	0.00344151	0.00783635	0.00449587	0.00115735	0.00196503	0.00136929	0.00487731	0.00549136	0.00322603
182	Analyte 212	146.6	9.19667	5	157	3.47987e-10	1.61492e-10	3.18169e-10	1.00295e-10	0.000983708	8.82277e-11	0.000163952	2.39134e-10	1.54756e-10	1.96157e-10	2.9115e-10	2.20114e-10	8.70679e-11	1.98063e-10	0.000976628	0.00124819	3.05412e-10	0.00935433	0.000978886	1.32559e-10	0.00209301	3.27122e-10	1.74267e-10	1.75696e-10	2.03998e-10	2.11402e-10	3.70798e-10	2.4388e-10
183	Analyte 214	92	9.2325	18	221	3.47987e-10	0.000885569	0.00129248	0.000319115	8.8405e-11	8.82277e-11	0.000416195	2.39134e-10	0.00120789	0.00162888	0.00190213	0.000595244	0.000441287	0.00096257	0.00122378	0.00057524	0.00188244	0.00295601	1.49284e-10	1.32559e-10	0.00110625	0.00138367	0.000813909	0.00129305	2.03998e-10	2.11402e-10	3.70798e-10	0.000581772
184	Analyte 215	71.3846	9.25404	13	56	3.47987e-10	1.61492e-10	3.18169e-10	0.000372657	8.8405e-11	8.82277e-11	6.21096e-05	2.39134e-10	0.000565481	1.96157e-10	2.9115e-10	2.20114e-10	8.70679e-11	9.42469e-05	1.65808e-10	1.63039e-10	0.0011948	0.00288456	1.49284e-10	0.000477769	0.000759522	3.27122e-10	0.000755858	1.75696e-10	2.03998e-10	2.11402e-10	3.70798e-10	0.000125977
186	Analyte 217	70.5	9.29548	14	226	0.000570747	1.61492e-10	0.000681641	1.00295e-10	0.000377282	0.000356683	0.000331059	0.00037797	0.000573436	0.000223771	2.9115e-10	0.00146315	0.000503573	0.00052365	0.000384079	0.000280378	3.05412e-10	9.13998e-10	1.49284e-10	0.000197496	0.000143659	3.27122e-10	1.74267e-10	1.75696e-10	2.03998e-10	2.11402e-10	3.70798e-10	2.4388e-10
188	Analyte 219	20	9.28399	14	207	3.47987e-10	1.61492e-10	3.18169e-10	1.00295e-10	8.8405e-11	8.82277e-11	1.84096e-10	0.000839095	0.0027736	0.000473236	0.00263763	0.00170877	8.70679e-11	0.00140539	0.00154095	0.00173056	0.00389983	9.13998e-10	1.49284e-10	0.00137716	0.00142475	3.27122e-10	1.74267e-10	1.75696e-10	2.03998e-10	2.11402e-10	0.00231834	0.000386391
189	Analyte 220	223.353	9.34407	17	70	0.00447157	0.00181649	3.18169e-10	1.00295e-10	0.00212739	0.00276599	0.00186357	2.39134e-10	1.54756e-10	1.96157e-10	0.00492462	0.00229077	8.70679e-11	0.00120257	1.65808e-10	1.63039e-10	3.05412e-10	9.13998e-10	0.00377251	1.32559e-10	0.000628752	0.00216306	0.00144718	0.0010815	0.00097633	0.00294191	3.70798e-10	0.001435
190	cycloleucine 2	262.407	9.36895	27	57	0.00696814	0.00360056	0.00888433	0.00484692	0.00463998	8.82277e-11	0.00482332	0.00265993	0.00388957	0.00115393	0.00723845	0.00575347	0.00450345	0.0041998	0.00399448	0.00509701	0.0113939	0.0402022	0.00507829	0.00396839	0.0116224	0.00505713	0.00459285	0.00343412	2.03998e-10	2.11402e-10	0.0145169	0.00460017
191	Methylmalonic acid	527.931	9.36371	29	281	0.014759	0.00796616	0.0178808	0.00695322	0.00675278	0.00641541	0.0101212	0.00516341	0.0120289	0.00680194	0.0197746	0.00922549	0.00723094	0.0100376	0.0112411	0.0100074	0.0230469	0.0589713	0.0071762	0.00889711	0.01989	0.0114131	0.00732525	0.00653131	0.0055444	0.0128809	0.0220762	0.0109619
192	malonic acid 1	592.286	9.41768	28	73	0.017661	0.00350932	0.00810102	0.00703115	0.00460672	0.00244679	0.00722601	2.39134e-10	0.00565967	0.00157812	0.00895709	0.00459532	0.00459287	0.00423051	0.00991892	0.00530365	0.0113518	0.0440386	0.00370689	0.00431358	0.0131056	0.0148279	0.0117898	0.0128012	0.00441081	2.11402e-10	3.70798e-10	0.00730495
193	3-Aminoisobutyric acid 2	68.25	9.38188	4	167	3.47987e-10	0.00032193	3.18169e-10	1.00295e-10	8.8405e-11	8.82277e-11	5.36552e-05	2.39134e-10	1.54756e-10	1.96157e-10	2.9115e-10	2.20114e-10	8.70679e-11	1.98063e-10	1.65808e-10	1.63039e-10	3.05412e-10	9.13998e-10	1.49284e-10	1.32559e-10	3.05017e-10	3.27122e-10	3.73028e-05	0.000193786	1.66602e-05	2.11402e-10	3.70798e-10	4.12916e-05
194	malonic acid 1	132.438	9.43849	16	191	0.00151624	0.00049438	3.18169e-10	0.000538674	8.8405e-11	0.000684828	0.000539021	2.39134e-10	0.000837557	1.96157e-10	0.00125089	2.20114e-10	0.000554146	0.000440432	1.65808e-10	0.000674189	0.00150963	0.00286125	1.49284e-10	1.32559e-10	0.000840845	0.00100839	0.000436084	0.00049172	2.03998e-10	0.00100133	0.00167459	0.000768688
196	Methylmalonic acid	334.875	9.5275	8	207	3.47987e-10	1.61492e-10	3.18169e-10	1.00295e-10	0.00123118	8.82277e-11	0.000205196	0.00069509	0.00314612	0.00233544	2.9115e-10	0.00141578	8.70679e-11	0.0012654	0.00181283	1.63039e-10	3.05412e-10	0.00487471	1.49284e-10	1.32559e-10	0.00111459	3.27122e-10	1.74267e-10	1.75696e-10	2.03998e-10	2.11402e-10	9.11173e-05	1.51864e-05
198	valine	875.828	9.49184	29	144	0.0909489	0.035314	0.0577233	0.0187406	0.0188567	0.0132714	0.0391425	0.00175497	0.00932268	0.0151507	0.0226699	0.00469752	0.00611676	0.00995208	0.0117811	0.0118355	0.0275899	0.0609396	0.000440753	0.00370506	0.019382	0.0657678	0.0509533	0.050048	0.00655901	0.0277526	0.033408	0.0390815
199	canavanine degr prod	282.5	9.52435	28	130	0.00471937	0.00431424	0.00796298	0.00252339	0.0021347	0.00178542	0.00390668	0.00125378	0.00434697	0.00152535	0.0075917	0.00225192	0.00361443	0.00343069	0.00297629	0.00413637	0.010109	0.0226897	0.00192577	0.00265697	0.00741569	0.0057118	0.00407266	0.00339033	0.0013055	0.0016462	0.00532814	0.00357577
200	hydroxyurea	399.034	9.54431	29	70	0.00980732	0.00383086	0.00797425	0.00426201	0.00396335	0.00454135	0.00572986	0.00508505	0.00471921	0.00147375	0.010341	0.00401	0.00483848	0.00507791	0.00362603	0.00611454	0.012411	0.0322655	0.0096328	0.00576206	0.0116353	0.0048675	0.00248579	0.00201756	0.0019214	0.00441836	0.00687861	0.00376487
201	Analyte 233	370.05	9.55396	20	89	0.00299269	1.61492e-10	0.00959637	0.00509024	8.8405e-11	0.00630192	0.00399687	2.39134e-10	0.00772109	0.00117673	0.0104397	2.20114e-10	0.00409733	0.00390582	0.00476576	0.00766584	0.0119144	0.0421892	0.00613496	0.00520286	0.0129788	3.27122e-10	1.74267e-10	1.75696e-10	2.03998e-10	0.00617304	3.70798e-10	0.00102884
203	N-cyclohexylformamide 2	208.5	9.59062	4	227	3.47987e-10	1.61492e-10	3.18169e-10	1.00295e-10	8.8405e-11	8.82277e-11	1.84096e-10	2.39134e-10	1.54756e-10	1.96157e-10	2.9115e-10	2.20114e-10	8.70679e-11	1.98063e-10	1.65808e-10	1.63039e-10	3.05412e-10	9.13998e-10	1.49284e-10	1.32559e-10	3.05017e-10	0.00154358	0.000862236	0.000869117	2.03998e-10	2.11402e-10	3.70798e-10	0.000545822
204	unknown	178.8	9.59217	5	227	0.0028754	0.0014591	0.00231051	0.000938628	0.000823595	8.82277e-11	0.00140121	2.39134e-10	1.54756e-10	1.96157e-10	2.9115e-10	2.20114e-10	8.70679e-11	1.98063e-10	1.65808e-10	1.63039e-10	3.05412e-10	9.13998e-10	1.49284e-10	1.32559e-10	3.05017e-10	3.27122e-10	1.74267e-10	1.75696e-10	2.03998e-10	2.11402e-10	3.70798e-10	2.4388e-10
206	Acetophenone	289	9.60139	6	102	3.47987e-10	1.61492e-10	3.18169e-10	1.00295e-10	8.8405e-11	8.82277e-11	1.84096e-10	2.39134e-10	0.00144404	1.96157e-10	2.9115e-10	2.20114e-10	8.70679e-11	0.000240674	0.00112181	0.00148012	0.00288376	9.13998e-10	0.00129577	1.32559e-10	0.00113024	3.27122e-10	1.74267e-10	1.75696e-10	2.03998e-10	2.11402e-10	0.002117	0.000352834
207	4-hydroxybutyrate	533	9.61207	29	281	0.0250727	0.013749	0.0282151	0.0119797	0.00940952	0.00982318	0.0163749	0.0124141	0.0206341	0.0121963	0.0341158	0.0115248	0.00971411	0.0167665	0.0191921	0.0209711	0.0373577	0.0945414	0.0112863	0.0128352	0.0326973	0.025344	0.0145624	0.0116569	0.0148962	0.0205596	0.0437128	0.0217886
208	pyrophosphate 2	201.533	9.64356	15	211	0.00163094	0.000453718	0.000709329	0.000358804	0.000494772	0.00064994	0.00071625	2.39134e-10	1.54756e-10	1.96157e-10	2.9115e-10	2.20114e-10	0.000120427	2.00714e-05	1.65808e-10	1.63039e-10	0.000277142	9.13998e-10	1.49284e-10	1.32559e-10	4.61907e-05	0.00115734	0.0012789	0.000897021	2.03998e-10	0.00158756	0.0021244	0.0011742
211	Carnitine	686.6	9.64817	5	117	3.47987e-10	1.61492e-10	3.18169e-10	1.00295e-10	8.8405e-11	8.82277e-11	1.84096e-10	2.39134e-10	1.54756e-10	1.96157e-10	2.9115e-10	2.20114e-10	0.00207464	0.000345774	0.00408004	1.63039e-10	3.05412e-10	0.0285763	0.00237406	0.0018785	0.00615149	3.27122e-10	1.74267e-10	1.75696e-10	2.03998e-10	2.11402e-10	3.70798e-10	2.4388e-10
213	Analyte 246	15.8421	9.68654	19	217	3.47987e-10	1.61492e-10	0.0051082	0.0017657	8.8405e-11	0.00149226	0.00139436	2.39134e-10	0.00195956	0.000894438	0.00321679	0.00251294	0.00189671	0.00174674	0.00190243	0.0020862	0.0042098	0.014419	1.49284e-10	0.00115013	0.00396125	0.00404748	1.74267e-10	0.00287156	0.00109007	0.00187443	0.00345056	0.00222235
214	Carnitine	381.091	9.7275	11	166	3.47987e-10	1.61492e-10	3.18169e-10	1.00295e-10	8.8405e-11	8.82277e-11	1.84096e-10	2.39134e-10	1.54756e-10	1.96157e-10	2.9115e-10	0.000843418	8.70679e-11	0.00014057	1.65808e-10	1.63039e-10	3.05412e-10	0.00719231	0.00102312	0.0011161	0.00155525	0.00146926	2.15675e-06	4.32132e-05	0.00103274	0.00160915	0.00233137	0.00108132
215	4-hydroxybutyrate	519.308	9.72397	26	117	0.139373	0.027866	1.11095	0.344527	0.465132	0.545959	0.438968	0.118106	1.54756e-10	1.30146	1.84841	0.197583	8.70679e-11	0.577594	1.2035	1.35575	1.88096	9.13998e-10	0.647284	0.984805	1.01205	0.795467	0.111703	0.315903	0.311893	0.629345	0.642649	0.467827
216	Analyte 252	0	9.72417	5	50	3.47987e-10	1.61492e-10	3.18169e-10	1.00295e-10	8.8405e-11	8.82277e-11	1.84096e-10	2.39134e-10	1.54756e-10	1.96157e-10	0.00501317	2.20114e-10	0.00152957	0.00109046	1.65808e-10	1.63039e-10	0.0297505	0.0336078	1.49284e-10	0.0199522	0.0138851	3.27122e-10	1.74267e-10	1.75696e-10	2.03998e-10	2.11402e-10	3.70798e-10	2.4388e-10
217	Analyte 253	95.6364	9.75773	11	221	3.47987e-10	0.000414525	3.18169e-10	0.000371885	8.8405e-11	8.82277e-11	0.000131069	2.39134e-10	1.54756e-10	1.96157e-10	2.9115e-10	0.000602839	8.70679e-11	0.000100473	1.65808e-10	1.63039e-10	3.05412e-10	9.13998e-10	1.49284e-10	1.32559e-10	3.05017e-10	0.000611599	0.000373143	0.000363873	0.000247304	0.00067258	0.00132735	0.000599308
218	2-Butyne-1,4-diol	562.571	9.78542	14	248	3.47987e-10	0.000409545	3.18169e-10	0.000540595	8.8405e-11	8.82277e-11	0.000158357	0.00142009	0.000592039	1.96157e-10	2.9115e-10	0.00161697	8.70679e-11	0.00060485	0.000383767	0.000556136	0.00177564	0.00221161	1.49284e-10	1.32559e-10	0.000821192	3.27122e-10	1.74267e-10	1.75696e-10	2.03998e-10	2.11402e-10	0.000672644	0.000112107
219	Dihydroxyacetone	276.577	9.84138	26	123	0.0274877	0.00608589	0.0318712	0.0156057	0.0141041	0.019109	0.0190439	2.39134e-10	0.0137503	0.0100449	0.0309407	0.0053281	0.0163516	0.0127359	1.65808e-10	1.63039e-10	0.0507497	0.142472	0.0154455	0.0144684	0.0371892	0.0151613	0.00845296	0.0107497	0.00490969	0.0253159	0.0227445	0.0145557
220	2-Butyne-1,4-diol	356.412	9.84333	17	131	0.0244183	1.61492e-10	0.0468669	1.00295e-10	8.8405e-11	8.82277e-11	0.0118809	0.00494876	0.0197479	0.00830749	2.9115e-10	2.20114e-10	8.70679e-11	0.0055007	0.0163688	0.020342	0.0442126	9.13998e-10	0.021766	0.0209945	0.020614	0.0232983	0.00798616	0.0145023	2.03998e-10	0.0438693	0.0380646	0.0212868
221	serine 2	489.966	9.88233	29	117	0.0194792	0.0100916	0.0260197	0.00464272	0.00681377	8.82277e-11	0.0111745	0.00271254	0.00338937	0.00143	0.0091459	0.00546556	0.00401708	0.00436008	0.00489402	0.00444245	0.0108482	0.036003	0.00634244	0.00488745	0.0112363	0.0187434	0.00451256	0.00270162	0.0071118	0.0171208	0.0165916	0.0111303
222	Analyte 260	147.115	9.90436	26	139	3.47987e-10	0.00190261	0.00341657	0.00144309	0.00146727	8.82277e-11	0.00137159	2.39134e-10	0.00132742	0.00110372	0.00277323	0.00216328	0.00137014	0.0014563	1.65808e-10	0.00147828	0.00351163	0.0121685	0.00194185	0.00149353	0.00343229	0.00190338	0.00130129	0.000942391	0.00189904	0.00316643	0.00514829	0.00239347
223	2-ketoadipate 3	737.524	9.92044	21	127	0.00150492	1.61492e-10	0.00150379	0.000410066	8.8405e-11	8.82277e-11	0.000569796	2.39134e-10	0.000739798	1.96157e-10	0.00129433	2.20114e-10	8.70679e-11	0.000339021	0.00080104	0.000614042	0.00151297	9.13998e-10	0.000844031	0.000658448	0.000738422	3.27122e-10	1.74267e-10	1.75696e-10	2.03998e-10	0.00102292	3.70798e-10	0.000170486
224	unknown	422.714	9.92137	28	71	0.00370659	0.000598851	0.00318332	0.00198599	8.8405e-11	0.00191172	0.00189774	0.000908643	0.00114838	1.96157e-10	0.00270791	0.00225882	0.00131719	0.00139016	0.00146016	0.001629	0.00342332	0.0129868	0.00162251	0.0013438	0.00374426	0.00230562	0.00183188	0.00108863	0.00122291	0.00438039	0.00506529	0.00264912
225	2-Ketocaproic acid	303.632	9.95882	19	99	3.47987e-10	1.61492e-10	0.0611255	1.00295e-10	0.00203819	8.82277e-11	0.0105273	2.39134e-10	0.0158724	0.00534965	0.0256526	2.20114e-10	0.0174583	0.0107222	0.0070686	0.0158544	0.0501538	0.131596	1.49284e-10	0.000242308	0.0341525	0.00938284	0.0011368	0.0178406	0.000356596	0.00333552	3.70798e-10	0.00534206
226	4-Methylbenzyl alcohol	173.926	9.98509	27	197	0.0013302	1.61492e-10	0.0156682	0.00349906	0.00632694	0.00644979	0.0055457	2.39134e-10	0.00595445	0.00316398	0.0111953	0.000956756	0.00590435	0.00452913	0.00499585	0.00709312	0.013894	0.0472758	0.0090126	0.00593345	0.0147008	0.00732915	0.00120145	0.00497789	0.00472047	0.00728233	0.00883321	0.00572408
227	benzoic acid	977	10.008	29	179	0.0254119	0.0119687	0.0286898	0.0112678	0.00968387	0.0148679	0.0169817	0.0158196	0.0182838	0.00939256	0.0403409	0.0149952	0.0159144	0.0191244	0.0123931	0.022491	0.0294228	0.093955	0.0167839	0.0125565	0.031267	0.0254736	0.0167559	0.0140939	0.0314877	0.0288344	0.0393512	0.0259995
229	Analyte 268	66.8462	10.0557	13	166	3.47987e-10	0.00181481	3.18169e-10	0.00246951	0.00289136	0.00424663	0.00190372	2.39134e-10	0.00527293	1.96157e-10	0.00699414	2.20114e-10	0.00314198	0.00256818	1.65808e-10	0.0054646	0.00602198	9.13998e-10	1.49284e-10	0.00352542	0.002502	3.27122e-10	1.74267e-10	1.75696e-10	2.03998e-10	2.11402e-10	3.70798e-10	2.4388e-10
230	glycerol	343.652	10.0797	23	89	3.47987e-10	1.61492e-10	3.03529	1.1151	8.8405e-11	1.67662	0.971169	0.0358189	2.31046	1.29132	3.47293	0.115255	1.24206	1.41131	1.65808e-10	1.63039e-10	3.64073	14.1974	1.81032	1.32559e-10	3.27473	2.30944	0.189728	0.990851	0.867479	2.0023	2.32785	1.44794
231	serine 2	901.103	10.1022	29	116	3.56048	1.39229	3.26549	1.36608	0.835304	8.82277e-11	1.73661	0.216867	0.306002	0.0884787	1.07867	0.224654	0.441552	0.392703	0.453099	0.793945	1.3237	2.79156	0.0530216	0.307115	0.95374	1.64294	1.47385	1.42962	1.17617	2.11402e-10	4.37866	1.68354
232	Analyte 273	81.5385	10.1265	13	192	0.0958599	1.61492e-10	0.0454046	1.00295e-10	8.8405e-11	8.82277e-11	0.0235441	0.016841	1.54756e-10	1.96157e-10	0.0807852	0.0111705	0.0377842	0.0244301	1.65808e-10	1.63039e-10	0.0953976	9.13998e-10	0.0447208	1.32559e-10	0.0233531	3.27122e-10	1.74267e-10	1.75696e-10	2.03998e-10	2.11402e-10	3.70798e-10	2.4388e-10
233	leucine	183.833	10.1565	18	160	3.47987e-10	1.61492e-10	0.0372524	0.00976379	0.00886748	8.82277e-11	0.00931395	2.39134e-10	0.00617068	0.0245352	0.010286	2.20114e-10	0.00540141	0.00773222	0.0139119	0.00499498	0.0178613	0.0328924	1.49284e-10	1.32559e-10	0.0116101	0.0617999	0.0207032	1.75696e-10	2.03998e-10	0.0196548	0.0171117	0.0198783
234	Analyte 276	131.75	10.1513	16	138	3.47987e-10	1.61492e-10	0.0476783	0.0115804	0.0228314	8.82277e-11	0.0136817	2.39134e-10	0.0272703	0.0141286	2.9115e-10	2.20114e-10	8.70679e-11	0.00689981	0.0266361	0.0240607	0.0414567	0.178102	0.0126346	0.0155417	0.0497387	3.27122e-10	1.74267e-10	1.75696e-10	2.03998e-10	2.11402e-10	3.70798e-10	2.4388e-10
235	caprylic acid	858.074	10.1958	27	201	0.00741477	0.00445089	0.0125283	0.00525138	0.00431181	8.82277e-11	0.00565952	0.00358602	0.00314801	0.00304305	0.0102153	0.00544978	0.00393352	0.00489595	0.0029305	0.00641631	0.0111335	0.0347874	0.00646924	0.00575771	0.0112491	0.00657961	0.00605645	1.75696e-10	0.0116087	0.0136283	0.0215249	0.00989966
236	Ethanolamine	931	10.2171	29	174	1.71262	0.644409	1.42265	0.401542	8.8405e-11	0.263729	0.740825	0.176743	0.364837	0.249323	0.904713	0.158784	0.286088	0.356748	0.307475	0.390581	0.938768	1.82411	0.0588808	0.20317	0.620497	1.58498	0.464183	0.743455	0.438191	0.845167	0.73887	0.802475
237	caprylic acid	92.875	10.2435	8	248	3.47987e-10	1.61492e-10	3.18169e-10	0.000464304	8.8405e-11	8.82277e-11	7.73842e-05	2.39134e-10	1.54756e-10	1.96157e-10	2.9115e-10	2.20114e-10	8.70679e-11	1.98063e-10	0.000692235	0.000945925	3.05412e-10	0.00405228	0.000466919	1.32559e-10	0.00102623	3.27122e-10	1.74267e-10	1.75696e-10	0.000407234	2.11402e-10	3.70798e-10	6.78725e-05
238	phosphate	783.577	10.2929	26	316	0.022633	0.0819476	0.0477775	0.0576376	0.0287975	0.0567932	0.0492644	0.0476389	0.0323001	0.0463525	0.0879533	0.0536483	0.0302649	0.049693	0.0409077	1.63039e-10	0.0881218	0.226106	0.0355279	1.32559e-10	0.0651105	0.195	0.0685329	0.111065	0.0296377	0.164466	3.70798e-10	0.0947836
239	butyraldehyde 2	512.636	10.2693	11	158	3.47987e-10	1.61492e-10	3.18169e-10	1.00295e-10	8.8405e-11	0.00243075	0.000405125	2.39134e-10	1.54756e-10	1.96157e-10	0.0140149	0.00212222	0.00255392	0.00311518	1.65808e-10	1.63039e-10	3.05412e-10	0.026747	0.000224237	1.32559e-10	0.0044952	3.27122e-10	0.0273252	0.0310015	2.03998e-10	0.00829785	0.00834008	0.0124941
241	glycerol	783.955	10.3205	22	218	0.0529307	0.0174683	3.18169e-10	0.015811	8.8405e-11	8.82277e-11	0.0143683	2.39134e-10	1.54756e-10	0.0264576	0.0472975	0.0163871	8.70679e-11	0.0150237	0.0328354	0.0348377	0.0564739	9.13998e-10	0.0251263	1.32559e-10	0.0248789	0.050018	0.016813	0.0232622	0.0317079	0.0477267	0.0463447	0.0359787
242	butyraldehyde 3	156.333	10.3083	3	341	3.47987e-10	1.61492e-10	3.18169e-10	1.00295e-10	8.8405e-11	8.82277e-11	1.84096e-10	2.39134e-10	1.54756e-10	1.96157e-10	2.9115e-10	2.20114e-10	8.70679e-11	1.98063e-10	0.000396278	1.63039e-10	1.55169e-05	0.00270963	1.49284e-10	1.32559e-10	0.000520238	3.27122e-10	1.74267e-10	1.75696e-10	2.03998e-10	2.11402e-10	3.70798e-10	2.4388e-10
243	phosphate	448.172	10.3801	29	152	0.115939	0.0590321	0.16636	0.0550468	0.0453313	0.0437273	0.0809062	0.0976465	0.0270642	0.0727729	0.167548	0.0840022	0.0643217	0.0855593	0.0442517	0.0971669	0.167184	0.258533	0.0338066	0.073667	0.112435	0.0483361	0.0203223	0.0255629	0.059617	0.057114	0.0875591	0.0497519
245	nicotinic acid	736	10.4471	10	180	3.47987e-10	1.61492e-10	3.18169e-10	1.00295e-10	8.8405e-11	8.82277e-11	1.84096e-10	2.39134e-10	1.54756e-10	0.00415649	2.9115e-10	2.20114e-10	8.70679e-11	0.000692748	1.65808e-10	0.00528379	0.00888561	9.13998e-10	0.00602848	0.00515016	0.00422467	0.0041297	0.0013289	0.00101754	0.00322498	2.11402e-10	0.00760497	0.00288435
246	acetanilide 3	326.679	10.4117	28	98	0.0600092	0.0238745	0.314458	0.0895217	0.0422067	0.0223114	0.0920635	0.0143615	0.110774	0.0625197	0.173983	0.019533	0.0739272	0.0758497	0.105441	0.158837	0.236769	0.674099	0.0530467	0.0974567	0.220941	0.112424	0.022235	0.0494088	0.0851505	2.11402e-10	0.122698	0.0653194
247	2-Deoxyerythritol	613.5	10.4233	10	230	3.47987e-10	1.61492e-10	3.18169e-10	1.00295e-10	8.8405e-11	8.82277e-11	1.84096e-10	2.39134e-10	1.54756e-10	1.96157e-10	2.9115e-10	2.20114e-10	8.70679e-11	1.98063e-10	0.00146602	0.00181054	0.00360491	0.0120158	0.00195637	0.00210232	0.003826	3.27122e-10	1.74267e-10	0.00142864	5.84391e-05	0.000985451	0.00226735	0.000789981
248	phosphate	519.75	10.3308	4	171	3.47987e-10	1.61492e-10	3.18169e-10	1.00295e-10	8.8405e-11	8.82277e-11	1.84096e-10	2.39134e-10	1.54756e-10	1.96157e-10	2.9115e-10	2.20114e-10	8.70679e-11	1.98063e-10	1.65808e-10	1.63039e-10	3.05412e-10	9.13998e-10	1.49284e-10	1.32559e-10	3.05017e-10	0.00444121	0.00167168	1.75696e-10	2.03998e-10	0.00376481	0.00189216	0.00196164
249	2-Deoxyerythritol	529	10.4416	18	230	0.00441683	0.00171617	3.18169e-10	0.00124149	0.00114082	0.0016371	0.00169207	0.00164398	0.00152603	0.000965712	0.00240642	0.00211847	0.00144412	0.00168412	1.65808e-10	1.63039e-10	3.05412e-10	9.13998e-10	1.49284e-10	1.32559e-10	3.05017e-10	0.00101876	1.74267e-10	1.75696e-10	0.000886845	2.11402e-10	3.70798e-10	0.000317602
250	Analyte 296	0	10.4565	4	184	3.47987e-10	1.61492e-10	3.18169e-10	1.00295e-10	8.8405e-11	8.82277e-11	1.84096e-10	2.39134e-10	1.54756e-10	1.96157e-10	2.9115e-10	2.20114e-10	8.70679e-11	1.98063e-10	1.65808e-10	1.63039e-10	3.05412e-10	9.13998e-10	1.49284e-10	1.32559e-10	3.05017e-10	3.27122e-10	0.0245613	0.0235525	2.03998e-10	2.11402e-10	0.0463572	0.0157452
251	threonine 2	324.5	10.4506	4	130	3.47987e-10	1.61492e-10	3.18169e-10	1.00295e-10	8.8405e-11	8.82277e-11	1.84096e-10	2.39134e-10	0.0016606	0.00219416	0.00407921	2.20114e-10	8.70679e-11	0.00132233	1.65808e-10	1.63039e-10	3.05412e-10	9.13998e-10	1.49284e-10	1.32559e-10	3.05017e-10	3.27122e-10	1.74267e-10	1.75696e-10	2.03998e-10	2.11402e-10	3.70798e-10	2.4388e-10
252	epsilon-Caprolactam	195.81	10.4629	21	131	0.00929822	0.00287826	0.00521233	0.00251257	8.8405e-11	8.82277e-11	0.0033169	0.0018763	0.00358127	0.00240288	0.00624246	0.00526764	0.00307365	0.0037407	0.00381358	0.00334087	0.00754938	0.0249932	0.00420782	0.00451818	0.0080705	3.27122e-10	1.74267e-10	1.75696e-10	0.00216876	2.11402e-10	3.70798e-10	0.000361461
253	glutaraldehyde 3	384.625	10.4753	16	89	3.47987e-10	1.61492e-10	0.00257424	0.000627062	8.8405e-11	8.82277e-11	0.00053355	2.39134e-10	0.00314452	0.00208907	0.00417548	2.20114e-10	0.00228407	0.00194886	0.00241477	0.00312047	0.00573278	0.0170261	0.00307367	1.32559e-10	0.00522796	3.27122e-10	1.74267e-10	1.75696e-10	2.03998e-10	2.11402e-10	3.70798e-10	2.4388e-10
255	Analyte 301	230.381	10.532	21	341	0.000934394	0.000328785	0.000942162	1.00295e-10	0.000294257	8.82277e-11	0.0004166	2.39134e-10	0.000366019	0.000506239	0.000810635	2.20114e-10	0.000238247	0.00032019	0.000335584	0.000539918	3.05412e-10	0.00254451	0.000485575	0.000479787	0.000730896	3.27122e-10	0.000371716	1.75696e-10	2.03998e-10	2.11402e-10	0.00111031	0.000247004
256	Analyte 303	20.25	10.5583	4	231	3.47987e-10	1.61492e-10	3.18169e-10	1.00295e-10	8.8405e-11	8.82277e-11	1.84096e-10	2.39134e-10	1.54756e-10	1.96157e-10	2.9115e-10	2.20114e-10	8.70679e-11	1.98063e-10	1.65808e-10	1.63039e-10	3.05412e-10	9.13998e-10	1.49284e-10	1.32559e-10	3.05017e-10	0.00121661	0.000608018	1.75696e-10	0.000586454	2.11402e-10	3.70798e-10	0.000401847
257	Glycine-d5	311	10.5832	7	84	3.47987e-10	1.61492e-10	0.123179	0.0350162	0.140813	8.82277e-11	0.0498348	2.39134e-10	1.54756e-10	1.96157e-10	2.9115e-10	2.20114e-10	0.0501797	0.00836329	1.65808e-10	1.63039e-10	3.05412e-10	9.13998e-10	1.49284e-10	1.32559e-10	3.05017e-10	3.27122e-10	1.74267e-10	1.75696e-10	2.03998e-10	0.0339874	3.70798e-10	0.00566456
258	4-aminobutyric acid 2	480.318	10.6027	22	102	3.47987e-10	1.61492e-10	0.179089	0.143488	8.8405e-11	8.82277e-11	0.0537628	2.39134e-10	0.0357	1.96157e-10	0.098248	2.20114e-10	0.0855358	0.0365806	1.65808e-10	0.153302	0.175907	0.492337	1.49284e-10	0.0977171	0.15321	0.144207	0.0155669	0.0642746	0.152247	0.137885	0.359575	0.145626
260	threonine 2	932.828	10.6128	29	57	0.689304	0.0792606	0.414353	0.189879	8.8405e-11	8.82277e-11	0.228799	0.0200368	0.0365764	0.0135457	0.113975	0.0359601	0.0618706	0.0469942	0.0301112	0.122493	0.194554	0.685884	0.00935256	0.0967893	0.189864	0.381209	0.13352	0.129266	0.248471	0.201715	0.783685	0.312978
261	1,3-Cyclohexanedione 2	224.421	10.6532	19	69	3.47987e-10	0.00268696	0.00907706	0.00292185	8.8405e-11	8.82277e-11	0.00244764	0.00092357	0.0019527	0.00170448	2.9115e-10	0.00469639	0.00195256	0.00187162	0.00185353	1.63039e-10	0.00498273	0.0182156	0.00511902	0.00444681	0.00576961	3.27122e-10	1.74267e-10	1.75696e-10	2.03998e-10	2.11402e-10	0.0154026	0.00256711
262	proline	466	10.6687	5	142	3.47987e-10	0.0026284	0.00264577	1.00295e-10	8.8405e-11	8.82277e-11	0.000879028	2.39134e-10	1.54756e-10	1.96157e-10	2.9115e-10	2.20114e-10	8.70679e-11	1.98063e-10	1.65808e-10	1.63039e-10	3.05412e-10	9.13998e-10	1.49284e-10	1.32559e-10	3.05017e-10	0.00363161	0.00574319	0.00614224	2.03998e-10	2.11402e-10	3.70798e-10	0.00258617
263	maleic acid	211.812	10.6826	16	136	3.47987e-10	1.61492e-10	3.18169e-10	0.00342525	8.8405e-11	8.82277e-11	0.000570876	2.39134e-10	1.54756e-10	1.96157e-10	2.9115e-10	2.20114e-10	0.0021964	0.000366067	0.00247876	1.63039e-10	0.00868529	0.0219434	0.00435887	0.00366015	0.00685441	0.00758542	1.74267e-10	1.75696e-10	0.00397105	2.11402e-10	3.70798e-10	0.00192608
264	Analyte 311	78.75	10.7283	4	212	3.47987e-10	1.61492e-10	3.18169e-10	1.00295e-10	8.8405e-11	5.36172e-05	8.93638e-06	2.39134e-10	1.54756e-10	1.96157e-10	2.9115e-10	2.20114e-10	8.70679e-11	1.98063e-10	1.65808e-10	1.63039e-10	3.05412e-10	9.13998e-10	1.49284e-10	1.32559e-10	3.05017e-10	3.27122e-10	0.000838062	1.75696e-10	5.06271e-05	0.00106924	3.70798e-10	0.000326322
265	succinic acid	560.607	10.6996	28	129	0.135782	0.0359831	0.0771185	0.0339423	0.0465903	0.045956	0.062562	0.0343363	0.0709083	0.0297271	0.10174	0.0455697	0.0503922	0.0554456	0.0430736	0.0608517	0.122521	0.297149	0.0512687	0.079431	0.109049	0.0625297	0.0221699	0.032553	0.0217121	0.0204083	0.0896846	0.0415096
266	Analyte 313	230.909	10.7193	22	320	0.00246926	0.000717591	0.00123541	1.00295e-10	0.000709364	8.82277e-11	0.000855271	2.39134e-10	0.00121187	1.96157e-10	0.00145441	2.20114e-10	0.000869966	0.000589374	0.000755669	0.00102059	0.00195012	0.00451465	0.00086554	0.00104425	0.0016918	3.27122e-10	0.000520862	1.75696e-10	0.0004841	0.000684588	0.00144135	0.000521816
267	succinic acid	339.321	10.7263	28	341	0.343425	0.0940507	0.164428	0.198823	0.105657	0.130559	0.172824	0.072221	0.160201	0.00301707	0.11644	0.00894833	8.70679e-11	0.060138	0.0859689	0.184784	0.348077	0.851047	0.257724	0.107185	0.305797	0.162069	0.230143	0.0987489	0.125681	0.157621	0.567737	0.223666
269	glycine 2	950.172	10.7673	29	174	0.707997	0.126568	0.260956	0.0618427	0.122363	0.0585983	0.223054	0.111699	0.178313	0.116955	0.350546	0.102384	0.120444	0.16339	0.133283	0.160477	0.328562	1.10227	0.0129993	0.0548326	0.298737	0.371391	0.165726	0.136914	0.0617336	0.0390548	0.196422	0.161874
271	D-Glyceric acid	239.074	10.8009	27	143	3.47987e-10	0.000795342	0.013724	0.00330821	0.00741692	0.00932799	0.00576207	2.39134e-10	0.0106356	0.00625403	0.0129913	0.00272641	0.00930686	0.0069857	0.00774531	0.00771005	0.0172845	0.0657377	0.00754392	0.0102668	0.0193814	0.00541985	0.00147599	0.00397182	0.00504879	0.00259814	0.0114679	0.00499709
272	Analyte 321	0	10.8283	3	131	3.47987e-10	1.61492e-10	3.18169e-10	1.00295e-10	8.8405e-11	8.82277e-11	1.84096e-10	2.39134e-10	1.54756e-10	1.96157e-10	2.9115e-10	2.20114e-10	8.70679e-11	1.98063e-10	1.65808e-10	0.000908357	3.05412e-10	0.0101255	1.49284e-10	0.00190355	0.00215623	3.27122e-10	1.74267e-10	1.75696e-10	2.03998e-10	2.11402e-10	3.70798e-10	2.4388e-10
273	glycine 2	479.526	10.841	19	86	3.47987e-10	1.61492e-10	0.006152	1.00295e-10	8.8405e-11	8.82277e-11	0.00102533	2.39134e-10	0.00311421	1.96157e-10	0.00520472	2.20114e-10	8.70679e-11	0.00138649	0.00295038	0.00319504	0.00567017	9.13998e-10	1.49284e-10	0.0026602	0.00241263	0.0033661	1.74267e-10	0.00246251	0.00231988	2.11402e-10	0.00763555	0.00263067
274	succinic acid	853.846	10.8563	26	247	3.47987e-10	1.61492e-10	0.00320043	0.00179444	0.000630542	0.000982408	0.0011013	0.00259612	0.000968479	0.000441195	2.9115e-10	0.002361	8.70679e-11	0.00106113	0.000570789	0.000728742	0.00197173	0.00547909	0.001395	1.32559e-10	0.00169089	0.00156239	1.74267e-10	0.000997683	0.000787945	0.000625055	0.00275866	0.00112196
275	2,3-Dihydroxypyridine	813.929	10.8771	28	240	3.47987e-10	0.00420264	0.00892713	0.00332468	0.00279614	8.82277e-11	0.00320843	0.00675943	0.00437568	1.96157e-10	0.0068918	0.00619239	0.00302003	0.00453989	0.0045876	0.00433289	0.00861163	0.027426	0.00317362	1.32559e-10	0.00802195	0.00894149	0.00605392	0.00469004	0.00394708	2.11402e-10	0.00954117	0.00552895
276	succinic acid	574.172	10.8941	29	129	0.163021	0.042525	0.101685	0.0426528	0.0513838	0.0443536	0.0742701	0.0458552	0.0905797	0.0352054	0.126813	0.0577958	0.0658602	0.0703515	0.0544537	0.0720023	0.152991	0.3819	0.0618947	0.100431	0.137279	0.0628895	0.0238744	0.0351383	0.025401	0.0204304	0.103014	0.0451246
277	oxamide	427.615	10.937	13	189	0.000968103	1.61492e-10	3.18169e-10	0.000241987	0.000204901	8.82277e-11	0.000235832	0.00033426	0.000530744	1.96157e-10	0.00207191	2.20114e-10	8.70679e-11	0.000489486	1.65808e-10	0.000646656	0.00155397	0.00500568	0.000213848	0.000804586	0.00137079	3.27122e-10	1.74267e-10	0.000264023	2.03998e-10	2.11402e-10	3.70798e-10	4.40041e-05
278	1,4-Cyclohexanedione 1	176.619	10.9525	21	183	3.47987e-10	1.61492e-10	0.000505981	0.000187529	8.8405e-11	8.82277e-11	0.000115585	2.39134e-10	0.00131543	0.000883259	0.00152222	2.20114e-10	8.70679e-11	0.000620152	0.00100316	0.000352367	0.00197146	0.00257625	0.00138088	0.00138814	0.00144538	0.000508641	0.000147272	0.000261503	0.00103555	2.11402e-10	0.000802945	0.000459318
279	4-Acetylbutyric acid 1	155.08	10.9718	25	89	3.47987e-10	0.000947485	3.18169e-10	1.00295e-10	0.000919077	0.00129221	0.000526462	0.00333999	0.00290765	1.96157e-10	0.0037877	0.00144339	8.70679e-11	0.00191312	1.65808e-10	0.00258312	0.00594432	0.0166363	0.0026743	0.00261586	0.00507566	0.0074707	0.00338559	0.00294158	0.000833526	0.00203115	0.00394459	0.00343452
280	Analyte 331	198.438	10.9788	16	315	3.47987e-10	0.000279778	3.18169e-10	1.00295e-10	0.000172872	8.82277e-11	7.54418e-05	0.000152987	1.54756e-10	1.96157e-10	2.9115e-10	2.20114e-10	8.70679e-11	2.54979e-05	3.85404e-05	1.63039e-10	0.000637684	0.0017724	0.000200633	0.000178414	0.000471279	3.27122e-10	0.000282609	1.75696e-10	0.00011161	2.11402e-10	0.000711286	0.000184251
281	Analyte 332	173.833	10.9962	24	221	0.00156521	1.61492e-10	0.000573816	0.000208497	0.000290498	0.000331355	0.000494895	0.000347976	0.000411101	1.96157e-10	0.000584438	0.000186137	0.000279747	0.000301567	0.000230208	1.63039e-10	0.000406388	0.00139757	0.00039181	0.000397041	0.000470503	0.000588603	0.000799611	0.000176222	0.00020451	0.000309535	0.000718212	0.000466115
284	Bis(2-hydroxypropyl)amine 2	283.667	11.0583	9	112	3.47987e-10	1.61492e-10	0.013073	1.00295e-10	0.00700095	0.00504987	0.0041873	2.39134e-10	1.54756e-10	0.00521593	0.0141422	2.20114e-10	8.70679e-11	0.00322636	1.65808e-10	1.63039e-10	3.05412e-10	9.13998e-10	1.49284e-10	1.32559e-10	3.05017e-10	0.0106975	1.74267e-10	1.75696e-10	0.00264433	0.00238405	0.00805941	0.00396421
285	D-Glyceric acid	919.8	11.0555	25	189	0.838927	0.1625	0.225068	0.0804408	0.073749	0.0980904	0.246463	0.662949	0.300747	0.190467	2.9115e-10	0.655161	0.320488	0.354969	0.237635	0.411028	0.653912	1.9028	0.206099	0.278239	0.614952	0.11894	0.151608	0.044922	0.0520152	0.0305597	0.188382	0.0977377
286	Analyte 338	209.083	11.0891	24	341	0.000712797	0.000289921	0.000670235	0.000221094	8.8405e-11	8.82277e-11	0.000315675	2.39134e-10	0.000246877	0.000488951	0.00075383	0.000506675	0.000321556	0.000386315	1.65808e-10	0.000452955	0.000807658	0.0016476	0.000296489	0.000353012	0.000592952	0.000462887	0.000381349	0.000178974	0.000729615	2.11402e-10	0.00110365	0.000476079
287	Allylmalonic acid	252.095	11.1207	21	183	0.0014785	1.61492e-10	0.00203867	0.000753883	0.000706206	8.82277e-11	0.000829545	2.39134e-10	0.00117697	0.0010571	0.00185084	0.00199744	0.00106978	0.00119202	0.000850799	1.63039e-10	0.00230402	9.13998e-10	1.49284e-10	0.00132656	0.000746898	0.000927105	0.000743877	0.000602151	2.03998e-10	0.000505644	0.00348744	0.00104437
288	4-Acetylbutyric acid 1	112.833	11.109	6	243	0.000975923	1.61492e-10	3.18169e-10	1.00295e-10	8.8405e-11	8.82277e-11	0.000162654	2.39134e-10	1.54756e-10	1.96157e-10	2.9115e-10	0.000480154	8.70679e-11	8.00258e-05	0.000358631	0.000392729	3.05412e-10	9.13998e-10	0.000381019	1.32559e-10	0.00018873	3.27122e-10	1.74267e-10	1.75696e-10	2.03998e-10	2.11402e-10	3.70798e-10	2.4388e-10
289	D-Glyceric acid	223.346	11.1572	26	221	0.00109373	0.000447022	0.00132923	0.000516351	0.000363183	0.000477734	0.000704542	0.000318471	0.000794461	0.00047054	0.00136583	0.00075461	8.70679e-11	0.00061732	0.000800263	0.000758023	0.00205104	0.00424529	0.000607384	0.000860415	0.00155373	0.0010341	0.000557284	0.000337534	0.000449038	2.11402e-10	0.00163088	0.000668139
290	picolinic acid	286.724	11.1781	29	123	0.0967755	0.0385342	0.117554	0.0308189	0.0386611	0.0625107	0.0641425	0.0442935	0.0744972	0.0505334	0.094944	0.0677311	8.70679e-11	0.0553332	0.0773997	0.0512141	0.166256	9.13998e-10	0.0692616	0.0834315	0.0745937	0.041563	0.0180215	0.02249	0.0191033	0.0129727	0.0761619	0.0317187
291	uracil	742.714	11.1755	7	99	0.00566161	0.00327478	3.18169e-10	0.00140035	0.00093955	8.82277e-11	0.00187938	2.39134e-10	1.54756e-10	1.96157e-10	0.00528043	0.00385369	8.70679e-11	0.00152235	1.65808e-10	1.63039e-10	3.05412e-10	9.13998e-10	1.49284e-10	1.32559e-10	3.05017e-10	3.27122e-10	1.74267e-10	1.75696e-10	2.03998e-10	2.11402e-10	3.70798e-10	2.4388e-10
292	oxamide	333.565	11.1875	23	57	0.00580564	0.00225828	0.00674693	0.00243067	0.00270709	0.00394951	0.00398302	0.000299986	0.0040598	1.96157e-10	0.00662276	2.20114e-10	8.70679e-11	0.00183042	0.00393322	0.00378267	0.0115823	0.049587	1.49284e-10	0.00729211	0.0126962	0.00440727	0.00172572	0.00168362	0.0024013	0.00216442	0.00928217	0.00361075
293	Itaconic acid	739.222	11.2261	27	147	0.0111185	0.00343197	0.00377911	0.00200744	0.00197213	0.00202919	0.00405639	0.00192579	1.54756e-10	0.00165262	0.00251139	0.00664599	8.70679e-11	0.00212263	0.00184748	1.63039e-10	0.00410073	0.0114471	0.00217664	0.00191753	0.00358158	0.00306557	0.00261905	0.00152916	0.00108461	0.00146734	0.00492438	0.00244835
294	4-Acetylbutyric acid 1	304.552	11.2308	29	89	0.0970596	0.0281671	0.0429381	0.0164078	0.0222422	0.0290615	0.0393127	0.034605	0.0300736	0.0119729	0.0552495	0.0308696	0.0311976	0.0323281	0.0267755	0.0298239	0.0653293	0.224985	0.0314871	0.0372498	0.0692751	0.0235529	0.0168642	0.0127028	0.0135574	0.00867194	0.0372608	0.0187684
295	Pyrrole-2-Carboxylic Acid	451.821	11.2761	28	240	0.000779501	0.000441247	0.000848602	0.000301651	0.000312141	0.000322202	0.000500891	0.000371239	0.000546847	0.000363571	0.000744979	0.00070397	0.000357398	0.000514667	0.000392774	0.000566412	0.000845609	0.00375222	0.000486035	0.000375931	0.00106983	3.27122e-10	0.000384283	0.000448391	0.000424061	0.000272427	0.00113109	0.000443375
297	fumaric acid	433.207	11.3034	29	217	0.0272281	0.00604986	0.0111093	0.00489622	0.00580175	0.0070816	0.0103611	0.00720706	0.0078451	0.00387562	0.0119768	0.00843876	0.00706748	0.00773513	0.00583833	0.0067811	0.0151832	0.0507374	0.00864403	0.009504	0.0161147	0.00641846	0.00346563	0.00379238	0.00299937	0.00235567	0.0105408	0.00492872
298	Analyte 352	342.214	11.3227	14	141	3.47987e-10	1.61492e-10	0.00309131	0.00168114	0.000241977	8.82277e-11	0.000835738	0.0025692	0.000373303	0.00097074	0.00436003	2.20114e-10	8.70679e-11	0.00137888	1.65808e-10	0.000361187	0.000762159	9.13998e-10	0.00274315	1.32559e-10	0.000644416	3.27122e-10	1.74267e-10	1.75696e-10	0.000720858	2.11402e-10	0.00494934	0.000945034
299	fumaric acid	852.828	11.3418	29	245	0.0132176	0.00436652	0.0049161	0.002858	0.00179949	0.00216416	0.00488698	0.00454305	0.002029	0.00129777	0.00500463	0.00864911	0.00242349	0.00399118	0.00214663	0.00275889	0.00788463	0.0174971	0.00301127	0.0024276	0.00595436	0.00399042	0.00529414	0.00187969	0.00119179	0.00132076	0.0066418	0.00338643
300	Pelargonic acid	264	11.3977	27	221	0.00135424	0.000597187	0.00159226	0.000635223	0.000563076	0.000699045	0.000906839	0.000371448	1.54756e-10	0.000493315	0.00156599	0.000628364	0.000796902	0.00064267	0.000811195	0.000759948	0.00207805	0.00603267	0.000674431	0.000964073	0.00188673	3.27122e-10	0.000614406	0.000586625	0.000408864	0.000437274	0.00190171	0.000658147
301	3-Hydroxynorvaline 2	190.346	11.4279	26	359	0.00154107	0.000466245	0.00118918	0.000430942	0.000374294	8.82277e-11	0.000666956	0.00126429	1.54756e-10	0.000473874	0.000854601	0.000457903	0.000181208	0.000538646	0.000574327	0.000446489	0.000695027	0.00269587	0.000440611	0.00027137	0.000853949	0.00162975	0.00105146	0.000836556	2.03998e-10	0.000592765	3.70798e-10	0.000685089
302	2-mercaptoethanesulfonic acid 1	275.562	11.4435	16	83	0.00206011	1.61492e-10	3.18169e-10	1.00295e-10	0.000371025	0.000400489	0.000471937	0.00116731	1.54756e-10	1.96157e-10	0.00240135	0.00126137	8.70679e-11	0.000805005	1.65808e-10	1.63039e-10	0.0018412	9.13998e-10	0.000729869	0.000852276	0.000570558	3.27122e-10	0.000779392	1.75696e-10	2.03998e-10	2.11402e-10	0.00214362	0.000487168
303	serine 1	798	11.4522	26	204	0.211377	1.61492e-10	0.153983	0.016957	0.011949	8.82277e-11	0.065711	0.00817451	0.08229	1.96157e-10	0.141787	0.0147751	0.0249874	0.0453356	1.65808e-10	0.0443027	0.142598	0.177456	1.49284e-10	0.00959759	0.0623258	3.27122e-10	0.107632	1.75696e-10	0.00901471	0.00974312	3.70798e-10	0.021065
304	3-Hydroxynorvaline 2	521.429	11.4626	14	147	0.181506	1.61492e-10	0.131321	0.0422945	0.0400588	8.82277e-11	0.0658635	2.39134e-10	0.0764053	1.96157e-10	2.9115e-10	2.20114e-10	8.70679e-11	0.0127342	1.65808e-10	1.63039e-10	3.05412e-10	9.13998e-10	1.49284e-10	1.32559e-10	3.05017e-10	3.27122e-10	1.74267e-10	1.75696e-10	2.03998e-10	2.11402e-10	3.70798e-10	2.4388e-10
305	Citraconic acid 4	508.7	11.4688	10	160	3.47987e-10	1.61492e-10	3.18169e-10	1.00295e-10	8.8405e-11	8.82277e-11	1.84096e-10	2.39134e-10	1.54756e-10	1.96157e-10	2.9115e-10	2.20114e-10	8.70679e-11	1.98063e-10	1.65808e-10	1.63039e-10	0.0184278	0.0837473	0.00222406	0.00501576	0.0182358	0.0138702	0.00798707	0.00838663	0.00270478	0.0032744	0.0231632	0.00989771
306	alanine 2	401.286	11.478	14	103	3.47987e-10	1.61492e-10	3.18169e-10	0.00668462	8.8405e-11	8.82277e-11	0.0011141	0.00864556	0.0185954	1.96157e-10	0.0313997	2.20114e-10	0.0118041	0.0117408	1.65808e-10	0.0135833	3.05412e-10	0.108435	0.00769532	0.015464	0.0241962	3.27122e-10	0.0130808	1.75696e-10	0.010928	2.11402e-10	0.0334855	0.00958238
307	Pelargonic acid	597.857	11.4942	28	194	0.00982822	0.00376436	0.00992888	0.00204265	0.0016588	1.21579e-06	0.00453735	0.00236671	0.0048209	0.00391005	0.00752895	2.20114e-10	0.00452827	0.00385915	0.00528608	0.00467766	0.0117851	0.0420731	7.27665e-06	0.0016714	0.0109168	0.00685674	0.00220288	0.00372648	0.000241276	2.11402e-10	0.000465592	0.00224883
308	cyclohexylamine	316.185	11.5166	27	140	3.47987e-10	0.00103774	0.10092	0.0338377	0.065901	0.0443112	0.0410013	2.39134e-10	0.069734	0.0332634	0.0988713	0.00619083	0.0620574	0.0450195	0.0667181	0.0792714	0.123648	0.427662	0.0364951	0.0552591	0.131509	0.0819113	0.00783577	0.0316926	0.021644	0.0191601	0.0574436	0.0366145
309	unknown	289.724	11.548	29	255	0.0577893	0.0164879	0.0475777	0.0168366	0.0250448	0.0310909	0.0324712	0.0161449	0.0254688	0.0165008	0.0504421	0.0243395	0.0283187	0.0268691	0.0232445	0.0323111	0.0621904	0.216124	0.0424986	0.0315214	0.0679817	0.0295449	0.0130332	0.0165345	0.0201292	0.0122404	0.0452519	0.022789
310	2,3-Dimethylsuccinic acid	510.621	11.5582	29	147	0.0848602	0.0244706	0.138261	0.0709352	0.106936	0.0929202	0.0863972	0.0417427	0.148245	0.0433132	0.288505	0.0766961	0.137197	0.122616	0.106446	0.212409	0.334102	1.22154	0.174141	0.167678	0.369385	0.0915299	0.0270207	0.0342156	0.0342245	0.0202171	0.128596	0.0559674
311	3-Methylamino-1,2-propanediol 2	317.542	11.5927	24	151	0.0152231	0.00363746	0.0109753	0.004065	0.00423334	0.00703087	0.0075275	0.00214332	0.00523115	0.00241859	2.9115e-10	0.00452963	8.70679e-11	0.00238712	0.00544522	0.0077278	0.0151136	0.0578875	0.00932272	0.00722807	0.0171208	3.27122e-10	1.74267e-10	0.00207225	2.03998e-10	0.00139836	0.00985289	0.00222058
312	phosphomycin	299.067	11.6155	15	157	0.00623316	1.61492e-10	3.18169e-10	0.00149747	0.00223043	0.00188577	0.00197447	2.39134e-10	1.54756e-10	1.96157e-10	0.00376618	2.20114e-10	0.00182937	0.000932591	1.65808e-10	0.00243434	3.05412e-10	0.0160293	1.49284e-10	1.32559e-10	0.00307727	0.00323722	0.000991485	0.00137022	2.03998e-10	0.000807431	3.70798e-10	0.00106773
313	Salicylaldehyde	379.571	11.6074	7	157	3.47987e-10	1.61492e-10	3.18169e-10	1.00295e-10	8.8405e-11	8.82277e-11	1.84096e-10	2.39134e-10	0.0016846	0.000832269	2.9115e-10	2.20114e-10	8.70679e-11	0.000419478	0.00190673	1.63039e-10	0.00498134	9.13998e-10	1.49284e-10	1.32559e-10	0.00114801	0.00323722	1.74267e-10	0.00138177	2.03998e-10	2.11402e-10	0.00548909	0.00168468
314	3-Methylamino-1,2-propanediol 2	474.69	11.6231	29	117	0.0952354	0.0286278	0.0788915	0.0176562	0.0386392	8.82277e-11	0.043175	0.0184552	0.0275181	0.0127493	0.0592921	0.0306499	0.0302507	0.0298192	0.0333435	0.0438032	0.0829568	0.314269	0.0480375	0.0455547	0.0946608	0.0364383	0.00915884	0.00943534	0.0269351	0.0111168	0.0412396	0.0223873
315	4-Methyl-5-thiazolethanol	449.929	11.6482	14	103	0.0388793	0.0166909	0.0382372	1.00295e-10	0.00953102	8.82277e-11	0.0172231	2.39134e-10	1.54756e-10	1.96157e-10	2.9115e-10	0.0133759	8.70679e-11	0.00222931	1.65808e-10	1.63039e-10	3.05412e-10	9.13998e-10	1.49284e-10	1.32559e-10	3.05017e-10	0.0229927	1.74267e-10	1.75696e-10	0.0126744	0.00384517	0.0271372	0.0111082
316	threonine 1	399.667	11.8127	21	221	3.47987e-10	1.61492e-10	0.0220585	0.00988787	0.00631676	0.00927763	0.00792347	0.00871527	0.0180897	0.0133826	0.0299616	2.20114e-10	0.0111275	0.0135461	1.65808e-10	1.63039e-10	3.05412e-10	9.13998e-10	0.0105897	0.0105919	0.00353026	0.0197198	0.016056	1.75696e-10	0.016207	2.11402e-10	0.0335906	0.0142622
317	Geraniol	291.647	11.6545	17	93	3.47987e-10	1.61492e-10	3.18169e-10	1.00295e-10	8.8405e-11	8.82277e-11	1.84096e-10	0.00214344	0.00463232	0.00176991	0.00739953	0.00201648	0.00399789	0.00365993	0.00176717	0.00528673	0.00676844	0.0294782	0.00416126	0.00467677	0.00868975	0.00519521	0.00219014	0.0025181	2.03998e-10	0.00157073	0.00693941	0.00306893
318	Tartronic acid	550.034	11.6735	29	87	0.00773423	0.0024159	0.00294091	0.00122281	0.00136422	0.00235702	0.00300585	0.00329976	0.00333051	0.00123858	0.00567853	0.00303783	0.0032875	0.00331212	0.00251403	0.00378702	0.00723486	0.0268521	0.00427559	0.00405172	0.00811921	0.00145045	0.00114447	0.000723695	0.0012572	0.000483683	0.00316058	0.00137002
319	unknown	210.733	11.6916	15	156	0.00201358	1.61492e-10	3.18169e-10	0.00022687	0.000370647	0.000417274	0.000504728	2.39134e-10	0.000421663	1.96157e-10	0.000725624	2.20114e-10	0.00057492	0.000287035	1.65808e-10	0.00049812	0.00125592	0.00628415	1.49284e-10	0.000657892	0.00144935	3.27122e-10	1.74267e-10	0.000198722	2.03998e-10	2.11402e-10	0.000726759	0.000154247
320	3-Methylamino-1,2-propanediol 2	578.448	11.7119	29	145	0.00604364	0.00161975	0.00408507	0.00108955	0.00224756	0.00274355	0.00297152	0.00143364	0.00212959	0.00104929	0.00317865	0.00156972	0.00193121	0.00188202	0.00177105	0.00266406	0.00478418	0.0155315	0.00198971	0.0024062	0.00485777	0.00210449	0.000485113	0.000491431	0.00180561	0.000584976	0.00169778	0.0011949
322	Tartronic acid	275.217	11.7487	23	227	0.00436605	1.61492e-10	0.0025301	0.000719315	0.000871711	0.00120285	0.001615	0.00164184	1.54756e-10	1.96157e-10	0.0020948	0.00173634	0.0013932	0.00114436	0.00153956	0.000982351	0.00307712	9.13998e-10	0.00133578	0.00141043	0.00139088	0.00111983	0.000623958	1.75696e-10	0.00062692	0.00033165	0.0014206	0.00068716
323	3-Cyanoalanine	270.692	11.7622	13	141	3.47987e-10	1.61492e-10	3.18169e-10	0.000369794	8.8405e-11	0.000773251	0.000190508	2.39134e-10	1.54756e-10	1.96157e-10	2.9115e-10	2.20114e-10	0.000573179	9.553e-05	1.65808e-10	0.000955538	0.00188761	0.0042694	0.000359544	0.000842477	0.00138576	3.27122e-10	1.74267e-10	1.75696e-10	0.000485771	2.11402e-10	0.00057676	0.000177089
324	N-Acetyl-beta-alanine 2	317.069	11.7805	29	240	0.032843	0.00986834	0.0237865	0.00855714	0.00982837	8.82277e-11	0.0141472	0.00852065	0.0114581	0.00846486	0.0208991	0.0146296	0.0108372	0.0124683	0.0137222	0.0129048	0.0279113	0.115496	0.0121008	0.0116945	0.0323049	0.0204088	0.010128	0.00963549	0.00722743	0.00553459	0.0226806	0.0126025
325	threonine 1	680.241	11.7931	29	219	0.138051	1.61492e-10	0.100127	0.0189927	0.00858825	0.00588738	0.0452744	0.00374872	0.023255	0.033459	0.0443414	0.00285904	0.00595199	0.0189359	0.0445823	0.0158928	0.0291127	0.0376352	0.00137783	0.00395579	0.0220928	0.1385	0.0406102	0.0777983	0.00339421	0.00265551	0.0151082	0.0463444
326	Analyte 382	0	11.8009	10	217	3.47987e-10	1.61492e-10	3.18169e-10	0.0110052	0.0145567	0.0179923	0.00725903	2.39134e-10	0.0210569	1.96157e-10	2.9115e-10	0.0187811	0.0166844	0.0094204	1.65808e-10	0.0178019	3.05412e-10	0.11454	1.49284e-10	1.32559e-10	0.022057	3.27122e-10	1.74267e-10	1.75696e-10	2.03998e-10	0.00501096	0.0211218	0.00435545
327	Analyte 383	263.69	11.8327	29	147	0.46389	0.155062	0.826026	0.450941	0.472805	0.363315	0.45534	0.219698	0.666606	0.37901	1.08603	0.491527	0.405561	0.541405	0.532093	0.800861	1.4364	5.71778	0.671832	0.512291	1.61188	0.698878	0.236082	0.29901	0.146823	0.116854	0.667806	0.360909
328	1-Indanone 1	264.417	11.8929	24	161	3.47987e-10	1.61492e-10	0.0534649	0.00937912	8.8405e-11	0.0147738	0.0129363	2.39134e-10	0.0331825	0.0213213	0.0279861	2.20114e-10	0.0150325	0.0162537	0.0333901	0.0311987	0.049508	0.157888	0.0158363	0.0237332	0.0519257	0.0282998	1.74267e-10	0.0141404	0.0144356	0.0072937	0.0224867	0.0144427
330	Analyte 388	101.867	11.9336	15	82	3.47987e-10	0.000324197	3.18169e-10	1.00295e-10	8.8405e-11	8.82277e-11	5.40329e-05	0.000206862	1.54756e-10	1.96157e-10	0.000968337	2.20114e-10	0.000780708	0.000325984	0.0003941	1.63039e-10	0.0012826	0.00554651	0.00121997	1.32559e-10	0.0014072	0.000779585	0.000215176	1.75696e-10	2.03998e-10	2.11402e-10	0.000438583	0.000238891
331	Analyte 389	158.103	11.9476	29	176	0.0397625	0.012054	0.0194052	0.00593465	0.00625224	0.00997816	0.0155645	0.00737703	0.00761976	0.00664742	0.0177614	0.0146781	0.00936614	0.010575	0.00729119	0.010658	0.0235918	0.0847569	0.0110968	0.00889613	0.0243818	0.00927181	0.00567116	0.00391373	0.00575532	0.00359814	0.0129696	0.0068633
332	Analyte 391	270.053	11.9901	19	116	0.0469079	1.61492e-10	3.18169e-10	1.00295e-10	8.8405e-11	0.0118636	0.00979526	0.00703455	0.0118493	0.00261151	0.0160361	0.0148809	0.0139305	0.0110572	0.0106263	0.0118476	0.0229455	0.0744664	0.0345553	0.0227587	0.0295333	3.27122e-10	0.00195087	0.00203979	2.03998e-10	2.11402e-10	0.0132913	0.00288032
333	N-Ethylglycine 1	417.75	11.9938	8	116	3.47987e-10	0.00444408	0.0164213	1.00295e-10	0.0127493	8.82277e-11	0.00560245	2.39134e-10	1.54756e-10	1.96157e-10	2.9115e-10	2.20114e-10	8.70679e-11	1.98063e-10	1.65808e-10	1.63039e-10	3.05412e-10	9.13998e-10	1.49284e-10	1.32559e-10	3.05017e-10	0.00722279	1.74267e-10	1.75696e-10	2.03998e-10	2.11402e-10	3.70798e-10	0.0012038
334	N-Acetyl-beta-alanine 2	230.5	11.9975	4	160	3.47987e-10	1.61492e-10	3.18169e-10	1.00295e-10	8.8405e-11	8.82277e-11	1.84096e-10	2.39134e-10	0.00107301	1.96157e-10	0.00258389	2.20114e-10	0.00144113	0.000849671	1.65808e-10	0.00217998	3.05412e-10	9.13998e-10	1.49284e-10	1.32559e-10	0.00036333	3.27122e-10	1.74267e-10	1.75696e-10	2.03998e-10	2.11402e-10	3.70798e-10	2.4388e-10
335	Analyte 394	48.5789	11.9989	19	204	0.0177791	0.00187806	3.18169e-10	1.00295e-10	8.8405e-11	8.82277e-11	0.0032762	0.0147564	1.54756e-10	0.0114518	0.0336531	0.00743672	0.00715991	0.0124097	0.0234283	0.0115562	0.0285995	0.0417633	0.0132886	0.0124299	0.0218443	0.00995249	0.00178482	0.00357178	1.30109e-05	0.00010678	0.000290749	0.00261994
337	unknown	435.889	12.0429	27	243	0.00772463	0.00236371	0.00365335	0.00155371	0.00154286	0.000954704	0.00296549	0.00115721	0.00219753	0.00131639	0.00454403	0.000907133	0.00251398	0.00210605	0.00214391	1.63039e-10	0.00596057	0.0167122	7.51658e-05	0.000942373	0.0043057	0.00251207	0.00180794	1.75696e-10	0.000216601	0.00036144	0.0011029	0.00100016
338	1,2-Cyclohexanedione 3	488.31	12.0564	29	138	0.922605	0.161525	0.660109	0.286798	0.33159	0.371084	0.455618	0.287807	0.66655	0.302922	0.965507	0.209425	0.420675	0.475481	0.484488	0.749025	1.06639	2.8617	0.45921	0.523206	1.024	0.369723	0.107599	0.160017	0.111805	0.0882799	0.336462	0.195648
339	Analyte 399	413.25	12.0649	8	191	3.47987e-10	1.61492e-10	3.18169e-10	1.00295e-10	8.8405e-11	8.82277e-11	1.84096e-10	2.39134e-10	1.54756e-10	1.96157e-10	2.9115e-10	2.20114e-10	8.70679e-11	1.98063e-10	1.65808e-10	1.63039e-10	0.0184834	0.0445349	1.49284e-10	0.0104648	0.0122472	0.00675826	0.00283053	0.00314504	2.03998e-10	0.002255	0.00971396	0.00411713
341	unknown	490	12.0719	10	145	0.0326064	0.00757545	3.18169e-10	1.00295e-10	8.8405e-11	8.82277e-11	0.00669698	0.0102483	0.0229211	0.00875126	0.0249856	0.00991103	8.70679e-11	0.0128029	0.0155021	1.63039e-10	3.05412e-10	9.13998e-10	1.49284e-10	1.32559e-10	0.00258369	3.27122e-10	1.74267e-10	1.75696e-10	2.03998e-10	2.11402e-10	3.70798e-10	2.4388e-10
342	Glutaric Acid	508	12.0756	8	145	3.47987e-10	1.61492e-10	3.18169e-10	1.00295e-10	8.8405e-11	8.82277e-11	1.84096e-10	2.39134e-10	1.54756e-10	1.96157e-10	2.9115e-10	2.20114e-10	8.70679e-11	1.98063e-10	1.65808e-10	1.63039e-10	3.05412e-10	0.11651	0.0131546	0.0197747	0.0249066	3.27122e-10	0.00882014	0.00574806	0.0105459	0.00666586	0.0189731	0.00845883
343	Analyte 403	201.5	12.0795	8	221	3.47987e-10	0.00050887	3.18169e-10	1.00295e-10	8.8405e-11	8.82277e-11	8.48118e-05	2.39134e-10	1.54756e-10	0.000591204	0.00234513	0.000514458	8.70679e-11	0.000575132	1.65808e-10	1.63039e-10	3.05412e-10	0.00781197	1.49284e-10	0.00110639	0.00148639	3.27122e-10	1.74267e-10	1.75696e-10	0.000342518	2.11402e-10	0.00184512	0.000364607
344	1,2-Cyclohexanedione 3	271.037	12.1035	27	156	0.0468376	0.0109494	0.407903	0.13235	8.8405e-11	8.82277e-11	0.0996733	2.39134e-10	0.125081	0.0606643	0.196589	2.20114e-10	0.121059	0.0838987	0.157626	0.16201	0.289524	0.987886	0.0576299	0.104327	0.293167	0.212146	0.0278843	0.123717	0.0865195	0.0756765	0.219138	0.12418
345	N-Ethylglycine 1	430.759	12.1132	29	174	0.0715019	0.0274353	0.796319	0.17504	0.23267	0.152321	0.242548	0.0163336	0.23444	0.165559	0.566779	0.0393887	0.239948	0.210408	0.294261	0.253773	0.549836	0.646538	0.0173759	0.133172	0.315826	3.27122e-10	0.119354	0.548193	0.267228	0.332677	0.458425	0.287646
346	aspartic acid 2	328.148	12.1353	27	116	0.0681922	0.0110355	0.357116	1.00295e-10	8.8405e-11	8.82277e-11	0.0727239	0.00330863	0.105994	0.0478592	0.174283	0.00938455	8.70679e-11	0.0568048	0.0761499	0.164533	0.238293	0.596725	1.49284e-10	0.0863767	0.19368	0.166389	0.0367398	0.0843484	0.112362	0.18656	0.358061	0.15741
347	Analyte 407	273.167	12.164	6	215	3.47987e-10	1.61492e-10	3.18169e-10	1.00295e-10	8.8405e-11	8.82277e-11	1.84096e-10	2.39134e-10	0.0010568	1.96157e-10	2.9115e-10	2.20114e-10	0.000669048	0.000287641	1.65808e-10	0.0010782	0.00181811	0.00436452	1.49284e-10	0.000752214	0.00133551	3.27122e-10	1.74267e-10	1.75696e-10	2.03998e-10	2.11402e-10	3.70798e-10	2.4388e-10
348	2-Deoxytetronic acid	486.815	12.1751	27	71	3.47987e-10	1.61492e-10	0.0113674	0.00210604	0.0033568	0.00346015	0.00338174	0.00116538	0.0112889	0.00314851	0.00781706	0.00177579	0.00608541	0.0052135	0.00662814	0.00591153	0.0100451	0.0352473	0.00366389	0.00764204	0.011523	0.0050258	0.000928656	0.0032352	0.00207459	0.00146059	0.00428156	0.0028344
349	1,2-Cyclohexanedione 3	313.471	12.1807	17	188	3.47987e-10	1.61492e-10	0.0756745	0.0091112	8.8405e-11	8.82277e-11	0.014131	2.39134e-10	0.03412	0.0157424	0.034511	2.20114e-10	0.00901379	0.0155645	1.65808e-10	0.0185258	0.0487414	0.0481351	1.49284e-10	0.00329848	0.0197835	0.0399041	0.0012626	0.0257422	0.00244397	2.11402e-10	3.70798e-10	0.0115588
350	hydrocinnamic acid	333.778	12.1915	9	104	0.0116321	0.00224163	3.18169e-10	1.00295e-10	0.00608106	8.82277e-11	0.0033258	2.39134e-10	1.54756e-10	1.96157e-10	2.9115e-10	2.20114e-10	8.70679e-11	1.98063e-10	1.65808e-10	1.63039e-10	3.05412e-10	9.13998e-10	1.49284e-10	1.32559e-10	3.05017e-10	3.27122e-10	1.74267e-10	1.75696e-10	0.00542935	0.00344865	0.0113344	0.00336873
351	beta-Alanine 2	380.593	12.2528	27	218	3.47987e-10	0.000635933	0.00109274	0.000228387	8.8405e-11	8.82277e-11	0.000326177	0.000428561	0.000566059	0.000370298	0.00111201	0.00021775	8.70679e-11	0.000449113	1.65808e-10	0.00057953	0.00109625	0.00333503	0.000226363	0.000421986	0.000943193	3.27122e-10	0.000405763	0.000531776	0.000584704	0.000413097	0.00120469	0.000523338
353	hydrocinnamic acid	612.32	12.2776	25	104	0.00215591	1.61492e-10	0.00369365	0.00125145	0.000680242	8.82277e-11	0.00129688	2.39134e-10	0.000947813	0.000982441	0.00240856	2.20114e-10	0.000724421	0.000843872	0.000854975	0.00159489	0.00280144	0.00762539	0.00187019	0.00131261	0.00267658	0.0024531	0.00129663	0.00104007	0.00383572	2.11402e-10	0.00536808	0.00233227
354	aspartic acid 2	909.786	12.3111	28	160	0.210189	0.0653349	0.0828583	0.0822934	0.0328182	8.82277e-11	0.0789157	0.00951789	0.00511172	0.00577537	0.0287458	0.017375	0.0107917	0.0128862	0.00550577	0.0176043	0.0469107	0.0617115	1.49284e-10	0.00775938	0.0232486	0.0651419	0.0681517	0.035854	0.0366579	0.0400189	0.174868	0.0701154
355	2-Deoxytetronic acid	532.095	12.319	21	191	0.00272079	0.000588975	0.00155941	1.00295e-10	8.8405e-11	8.82277e-11	0.000811529	2.39134e-10	0.000796273	0.000322663	2.9115e-10	2.20114e-10	0.000655238	0.000295696	0.000529038	0.000902719	0.00189922	0.00409351	1.49284e-10	0.00106584	0.00141506	0.000975918	0.000581342	0.000500563	2.03998e-10	0.000435992	0.00162594	0.000686626
356	MALONAMIDE 4	592.455	12.4539	11	172	3.47987e-10	1.61492e-10	3.18169e-10	1.00295e-10	0.000503173	8.82277e-11	8.38623e-05	2.39134e-10	1.54756e-10	1.96157e-10	2.9115e-10	2.20114e-10	8.70679e-11	1.98063e-10	0.0028641	1.63039e-10	0.00990345	9.13998e-10	4.37899e-09	0.00758652	0.00339235	0.0100532	0.00927358	0.00757596	0.00295205	0.00354209	0.0107563	0.00735886
357	3-Hydroxynorvaline 1	282.556	12.336	18	232	0.00210247	0.000850131	0.00917276	0.00140583	8.8405e-11	8.82277e-11	0.0022552	2.39134e-10	0.00221899	0.00153475	0.00490114	2.20114e-10	0.000999614	0.00160908	0.0036607	0.00215933	0.00632081	0.00568719	1.49284e-10	0.000579957	0.003068	0.00910079	0.00147396	0.00510052	2.03998e-10	2.11402e-10	3.70798e-10	0.00261254
358	L-Threose 1	685.552	12.3746	29	201	0.0813554	0.0223227	0.0588231	0.0277324	0.0257266	0.036057	0.0420029	0.0185969	0.0346722	0.0128641	0.057729	0.025124	0.0308668	0.0299755	0.0281991	0.0429499	0.0870567	0.217731	0.031082	0.0339816	0.0735001	0.0273185	0.0169722	0.0149297	0.0132965	0.01093	0.0424494	0.0209827
359	D-erythronolactone 1	686.4	12.3972	10	233	0.00120099	4.91509e-06	0.000831299	0.000329046	8.8405e-11	0.000514509	0.000480127	0.000252169	1.54756e-10	1.96157e-10	2.9115e-10	2.20114e-10	8.70679e-11	4.20284e-05	1.65808e-10	1.63039e-10	3.05412e-10	9.13998e-10	1.49284e-10	1.32559e-10	3.05017e-10	3.27122e-10	1.74267e-10	1.75696e-10	2.03998e-10	2.11402e-10	3.70798e-10	2.4388e-10
360	beta-Alanine 2	437.655	12.3978	29	174	0.0158014	0.0043553	0.0140959	0.00547177	0.00591759	0.00805793	0.00894999	0.00403429	0.00793001	0.0034472	0.0141151	0.00875371	0.00663467	0.00748582	0.00738805	0.00923222	0.0205213	0.0509856	0.00282927	0.00683496	0.0162986	0.0113	0.00492613	0.00608751	0.00374324	0.00274698	0.00957552	0.00639657
361	salicyl alcohol	259.231	12.4076	13	255	3.47987e-10	1.61492e-10	0.000742558	1.00295e-10	8.8405e-11	8.82277e-11	0.00012376	2.39134e-10	0.000348908	1.96157e-10	2.9115e-10	2.20114e-10	0.000208422	9.28886e-05	0.000271341	0.000330931	0.000631503	0.0020127	0.000517878	1.32559e-10	0.000627393	0.000220436	3.68666e-05	0.000189867	2.03998e-10	2.11402e-10	0.000565193	0.000168727
362	Erythrose 2	603.962	12.4399	26	201	0.00381007	0.00118182	0.00269085	0.00110156	0.00121845	0.00152554	0.00192138	0.00111947	0.00138846	0.000525124	0.00239399	0.00147755	0.00139028	0.00138248	1.65808e-10	0.00160365	0.00386347	0.0104305	0.0013965	0.00170969	0.0031673	0.000948161	0.000700956	0.000625417	0.000599981	0.000455121	0.00203493	0.000894094
363	unknown	127.44	12.4923	25	257	0.000464219	0.00039889	0.000655662	0.000326496	0.000331279	0.000342111	0.000419776	2.39134e-10	0.000430628	0.000514849	2.9115e-10	0.000836147	0.000355608	0.000356205	0.000305413	0.000361827	0.000755176	0.00232393	0.000319984	0.000406941	0.000745545	3.27122e-10	0.000370699	0.000428734	0.000439639	2.11402e-10	0.000994218	0.000372215
364	3,4-Dihydroxypyridine	551.778	12.509	9	240	3.47987e-10	1.61492e-10	3.18169e-10	1.00295e-10	8.8405e-11	0.000421693	7.02823e-05	2.39134e-10	1.54756e-10	1.96157e-10	2.9115e-10	2.20114e-10	8.70679e-11	1.98063e-10	1.65808e-10	1.63039e-10	0.000929099	0.00332577	1.49284e-10	1.32559e-10	0.000709145	3.27122e-10	0.000398624	1.75696e-10	2.03998e-10	0.000232239	0.000759525	0.000231732
365	unknown	488.714	12.5021	14	240	0.00101525	0.000312476	0.000847723	0.000383561	0.000364012	8.82277e-11	0.00048717	2.39134e-10	0.000295469	1.96157e-10	0.000779344	2.20114e-10	0.00033324	0.000234676	0.00036493	0.000584898	3.05412e-10	9.13998e-10	1.49284e-10	0.000395557	0.000224231	0.000618848	1.74267e-10	0.000321043	2.03998e-10	2.11402e-10	3.70798e-10	0.000156649
367	L-Threose 2	386.9	12.5304	10	185	3.47987e-10	1.61492e-10	3.18169e-10	1.00295e-10	8.8405e-11	8.82277e-11	1.84096e-10	2.39134e-10	1.54756e-10	1.96157e-10	2.9115e-10	2.20114e-10	0.00149943	0.000249905	1.65808e-10	1.63039e-10	3.05412e-10	0.0145871	0.00108838	0.00211821	0.00296562	0.0027785	0.000486767	0.00156711	0.000901445	0.000738721	0.00297853	0.00157518
368	Maleamate 4	153.077	12.5329	13	243	3.47987e-10	1.61492e-10	3.18169e-10	1.00295e-10	8.8405e-11	8.82277e-11	1.84096e-10	0.00169525	1.54756e-10	0.00313146	0.00522916	0.00459838	8.70679e-11	0.00244237	1.65808e-10	1.63039e-10	0.00693491	0.0190577	1.49284e-10	0.00267412	0.0047778	0.0038541	0.00242377	0.0023728	0.00239457	0.00177089	0.00791604	0.00345536
369	Analyte 435	183.72	12.5488	25	192	0.00186171	1.61492e-10	0.00163278	0.000634516	0.000639723	8.82277e-11	0.000794788	2.39134e-10	0.000623351	0.000591309	0.0010631	2.20114e-10	0.000745347	0.000503851	0.000708592	0.000759299	0.00201359	0.00633744	0.00076423	0.00107509	0.00194304	0.000979392	0.000413452	0.000554613	0.00111364	0.000484696	0.00271785	0.00104394
370	Analyte 436	135.667	12.5653	15	174	3.47987e-10	1.61492e-10	0.000675186	0.000269273	0.000419587	0.000387974	0.000292003	2.39134e-10	0.000351989	1.96157e-10	0.000777497	2.20114e-10	0.000410486	0.000256662	0.000569978	0.000612963	0.00106963	0.00331002	1.49284e-10	0.000446303	0.00100148	0.000734614	1.74267e-10	1.75696e-10	2.03998e-10	2.11402e-10	3.70798e-10	0.000122436
371	3,4-Dihydroxypyridine	178.333	12.5798	12	123	0.000557773	1.61492e-10	3.18169e-10	0.000101749	0.000116678	0.000219887	0.000166015	2.39134e-10	1.54756e-10	1.96157e-10	2.9115e-10	2.20114e-10	0.000201084	3.35141e-05	0.000149667	1.63039e-10	0.000380555	0.00192745	1.49284e-10	0.000216539	0.000445701	3.27122e-10	0.000154793	0.000156318	2.03998e-10	2.11402e-10	0.000365009	0.000112687
372	D-erythronolactone 1	428.111	12.5919	9	89	3.47987e-10	1.61492e-10	3.18169e-10	1.00295e-10	0.00102885	8.82277e-11	0.000171475	2.39134e-10	0.00105196	1.96157e-10	0.00252457	2.20114e-10	8.70679e-11	0.000596088	1.65808e-10	1.63039e-10	3.05412e-10	0.0139106	0.000521035	0.00232388	0.00279259	3.27122e-10	1.74267e-10	1.75696e-10	0.000448236	2.11402e-10	0.00196756	0.000402632
373	2'-Hydroxyacetophenone 1	140.833	12.5974	18	171	3.47987e-10	1.61492e-10	0.0220129	0.00935398	8.8405e-11	8.82277e-11	0.00522781	2.39134e-10	0.0142869	0.00644066	0.0284979	2.20114e-10	8.70679e-11	0.00820424	0.0131948	0.017341	0.033647	0.126336	0.00969149	0.0136457	0.0356426	0.0169668	1.74267e-10	0.00783217	2.03998e-10	2.11402e-10	0.0192559	0.00734248
374	Benzylamine	102.286	12.6192	7	191	3.47987e-10	1.61492e-10	3.18169e-10	1.00295e-10	8.8405e-11	8.82277e-11	1.84096e-10	2.39134e-10	1.54756e-10	1.96157e-10	0.00146827	2.20114e-10	8.70679e-11	0.000244712	0.000686286	0.000844613	0.00161189	9.13998e-10	0.000332919	0.000965766	0.000740246	0.000693511	1.74267e-10	1.75696e-10	2.03998e-10	2.11402e-10	3.70798e-10	0.000115585
375	L-homoserine 1	504.042	12.6532	24	117	3.47987e-10	0.00468936	0.00891904	0.00258828	0.00317587	0.00349185	0.00381073	0.00413523	0.00476477	1.96157e-10	0.00839698	0.00541006	0.00479938	0.0045844	0.00388815	0.00582302	0.0127721	0.0301726	0.00512991	0.00512801	0.0104856	3.27122e-10	0.00271901	0.00225051	0.00292524	2.11402e-10	0.00680318	0.00244966
376	L-Threose 2	506.966	12.6691	29	147	0.0329846	0.0172286	0.0234471	0.00529165	0.0072876	0.00731099	0.0155917	0.00439716	0.0126136	0.00629893	0.0245509	0.00846245	0.0114459	0.0112948	0.00911653	0.0151727	0.0339752	0.0959125	0.0052987	0.00690936	0.0277308	0.0189553	0.0120045	0.00912765	0.00390613	0.0045055	0.0143566	0.0104759
378	3-Aminoisobutyric acid 1	543.5	12.7515	28	86	0.0208672	0.00577096	0.0186592	0.00622404	0.00648157	0.00683088	0.0108057	0.00477599	0.0112561	0.00421695	0.0190789	0.0120923	0.00898608	0.0100677	0.0103763	0.0108003	0.0269396	0.0663048	0.00258664	0.00703955	0.0206745	0.0133367	0.00630297	0.0062266	0.00407291	0.00302952	0.0120939	0.00751044
379	oxalacetic acid	324.667	12.7845	12	180	3.47987e-10	1.61492e-10	0.00236783	1.00295e-10	8.8405e-11	0.00184333	0.00070186	2.39134e-10	1.54756e-10	1.96157e-10	2.9115e-10	0.000315064	8.70679e-11	5.25108e-05	1.65808e-10	0.00393387	0.00434056	9.13998e-10	0.00197981	0.00269364	0.00215798	3.27122e-10	1.74267e-10	1.75696e-10	0.000854746	2.11402e-10	0.00125829	0.000352173
380	Citraconic acid 3	458.556	12.7977	9	68	0.0104454	0.00372066	3.18169e-10	0.00346885	8.8405e-11	8.82277e-11	0.00293915	0.00429644	1.54756e-10	1.96157e-10	2.9115e-10	2.20114e-10	8.70679e-11	0.000716073	1.65808e-10	1.63039e-10	3.05412e-10	9.13998e-10	1.49284e-10	1.32559e-10	3.05017e-10	3.27122e-10	1.74267e-10	1.75696e-10	2.03998e-10	2.11402e-10	3.70798e-10	2.4388e-10
381	unknown	450.714	12.8017	7	147	3.47987e-10	1.61492e-10	3.18169e-10	1.00295e-10	8.8405e-11	8.82277e-11	1.84096e-10	2.39134e-10	1.54756e-10	1.96157e-10	0.0390059	2.20114e-10	8.70679e-11	0.00650098	1.65808e-10	1.63039e-10	3.05412e-10	9.13998e-10	0.00878776	1.32559e-10	0.00146463	0.0192722	0.00652458	0.00813576	0.0062915	2.11402e-10	3.70798e-10	0.00670401
382	oxalacetic acid	332.143	12.8054	14	114	3.47987e-10	1.61492e-10	3.18169e-10	1.00295e-10	0.00373912	0.00330564	0.00117413	2.39134e-10	0.00767493	0.00303788	2.9115e-10	2.20114e-10	8.70679e-11	0.00178547	0.00778145	0.00840547	3.05412e-10	0.0759186	1.49284e-10	0.0104596	0.0170942	3.27122e-10	1.74267e-10	1.75696e-10	0.00138012	0.0010965	0.00686966	0.00155771
383	Carbobenzyloxy-L-leucine degr2	178.786	12.8295	14	57	0.00748193	0.00297786	0.00820474	0.00240356	0.00379023	0.00342366	0.00471366	2.39134e-10	1.54756e-10	1.96157e-10	2.9115e-10	2.20114e-10	8.70679e-11	1.98063e-10	1.65808e-10	1.63039e-10	3.05412e-10	9.13998e-10	0.00435535	0.00504771	0.00156718	3.27122e-10	1.74267e-10	1.75696e-10	2.03998e-10	2.11402e-10	0.00836475	0.00139413
384	3-hydroxy-L-proline 2	283.931	12.8465	29	83	0.00462691	0.00184061	0.00584172	0.00206115	0.00134084	0.00153918	0.00287507	0.00222362	0.00517091	0.00327982	0.00477815	0.00250341	0.00282056	0.00346274	0.00268813	0.00460367	0.00775945	0.0359155	0.00337878	0.00314186	0.00958123	0.00254645	0.00202246	0.00231831	0.00208227	0.00125196	0.00526328	0.00258079
385	Aminomalonic acid	553.72	12.8633	25	255	0.0052654	0.00333936	0.00543788	0.00247567	8.8405e-11	0.00195779	0.00307935	0.00208351	0.00324538	0.00283172	0.0047098	0.00466887	8.70679e-11	0.00292321	0.00274822	1.63039e-10	0.00619119	0.0211572	0.00247277	0.00240107	0.0058284	0.00429893	0.00308741	0.00239086	0.00231847	0.00205469	0.00882018	0.00382843
386	L-Malic acid	494.08	12.8789	25	70	3.47987e-10	0.00646816	0.015667	0.00414694	0.00569095	0.0036694	0.00594041	0.00465461	0.00569208	1.96157e-10	0.0115011	0.00796852	0.00644865	0.00604417	0.00424295	0.00525842	0.0163995	0.0604468	0.00288822	0.00561056	0.0158077	0.0100957	1.74267e-10	0.00445517	2.03998e-10	0.00180093	0.00723994	0.00393196
387	Aminomalonic acid	419.483	12.8897	29	281	0.0971766	0.0345471	0.068559	0.098918	0.0221994	0.0487646	0.0616941	0.0549991	0.0542852	0.0011999	0.0550929	0.00253897	8.70679e-11	0.0280193	0.0460455	0.0625963	0.206823	0.6871	0.115295	0.0413362	0.193199	0.121841	0.183867	0.0494936	0.0612012	0.0518398	0.253994	0.120373
389	Analyte 462	313.609	12.9482	23	143	0.00896777	1.61492e-10	3.18169e-10	0.00291326	0.00391365	8.82277e-11	0.00263245	0.00189634	0.00445665	0.00162188	0.00744542	0.00200153	0.00405281	0.0035791	0.00358153	0.00456007	0.00949918	0.0326855	0.00411163	0.00407352	0.00975191	0.00508412	0.00171907	1.75696e-10	0.00244884	2.11402e-10	0.00687343	0.00268758
391	unknown	496.75	12.9677	20	234	3.47987e-10	1.61492e-10	3.18169e-10	0.00216715	0.00286107	0.0039565	0.00149745	0.000918327	0.00576947	0.0017388	0.00725279	0.00141108	0.0042265	0.00355283	0.00348235	0.0049216	0.00788162	0.0306375	1.49284e-10	0.00374242	0.00844425	0.00475618	0.00124846	0.00192285	0.00170568	0.00202756	0.00580468	0.0029109
392	Threitol	617.7	12.9818	20	203	3.47987e-10	1.61492e-10	0.000886556	0.000337769	0.00040507	8.82277e-11	0.000271566	2.39134e-10	0.000575381	1.96157e-10	2.9115e-10	0.000429783	0.000511509	0.000252779	0.000382236	0.000546426	0.00117192	0.0031027	0.00062389	0.000511099	0.00105638	0.000523712	0.000226274	0.000227334	0.000273036	0.0002604	0.000678238	0.000364832
393	5,6-dihydrouracil 2	284.6	12.9973	25	174	0.00351221	0.00085909	0.00206633	0.000735008	8.8405e-11	8.82277e-11	0.00119544	0.000543951	0.000691058	0.000396534	0.00211626	0.000604585	8.70679e-11	0.000725398	0.000729869	0.000895202	0.00189223	0.00491799	1.49284e-10	0.000784598	0.00153665	0.00261126	0.000997063	0.000887134	2.03998e-10	0.00075335	0.00244646	0.00128254
394	Carbobenzyloxy-L-leucine degr2	188.5	13.0102	22	71	0.00182005	0.000514664	0.00100101	0.00049005	0.000503941	0.000588	0.00081962	0.000379803	0.00101391	1.96157e-10	0.00148461	2.20114e-10	0.00082266	0.00061683	0.000587102	0.000636423	0.0022099	9.13998e-10	1.49284e-10	1.32559e-10	0.000572238	0.000847347	0.000422327	0.000260007	2.03998e-10	2.11402e-10	0.00137082	0.000483417
395	N-ethylmaleamic acid 3	233.091	13.0424	22	199	0.00239935	0.000530265	0.00150312	0.000560224	0.0005632	8.82277e-11	0.000926026	2.39134e-10	0.000786656	0.000275589	0.0016341	0.000757512	8.70679e-11	0.000575643	0.000688026	1.63039e-10	3.05412e-10	0.00525008	1.49284e-10	0.000873616	0.00113529	0.0007385	0.000407148	0.000381816	0.000312377	0.000279611	3.70798e-10	0.000353242
396	unknown	297.619	13.0602	21	161	3.47987e-10	1.61492e-10	0.00566778	0.00106379	8.8405e-11	0.0013006	0.0013387	2.39134e-10	0.0024247	0.0011762	0.00336574	2.20114e-10	0.00184704	0.00146895	0.00202106	0.00256786	0.00466042	0.00762616	1.49284e-10	0.00156553	0.00307351	0.00410808	1.74267e-10	0.00153961	0.0010335	0.000685408	0.00203363	0.0015667
397	unknown	227.667	13.0883	9	231	3.47987e-10	1.61492e-10	0.00208837	1.00295e-10	8.8405e-11	8.82277e-11	0.000348062	2.39134e-10	0.000602727	1.96157e-10	0.00113421	2.20114e-10	8.70679e-11	0.00028949	0.000611864	0.000753858	0.00158209	0.00475758	1.49284e-10	1.32559e-10	0.00128423	0.00108016	1.74267e-10	1.75696e-10	2.03998e-10	2.11402e-10	3.70798e-10	0.000180028
398	L-Malic acid	914.724	13.096	29	73	3.47987e-10	1.61492e-10	1.81634	1.00408	0.843234	0.777968	0.74027	3.38614	0.370209	0.187947	1.18583	2.20114e-10	0.736501	0.977772	0.309464	0.561563	1.97121	6.05939	0.800992	0.421808	1.6874	1.05343	1.95031	0.408757	0.396588	0.309892	2.26631	1.06421
400	unknown	296.333	13.1506	15	155	3.47987e-10	1.61492e-10	3.18169e-10	1.00295e-10	0.000886828	0.000705612	0.000265407	2.39134e-10	0.00162424	0.000916324	0.00260486	2.20114e-10	0.00113366	0.00104651	1.65808e-10	1.63039e-10	0.00297313	0.0111197	0.00104902	1.32559e-10	0.00252365	0.00149868	1.74267e-10	0.000542864	2.03998e-10	2.11402e-10	0.000982831	0.000504062
401	Threitol	614.448	13.1882	29	305	0.0502006	0.0104707	0.0293417	0.0140658	0.0183087	0.0194867	0.0236457	0.0103924	0.0224743	0.00721653	0.0373563	0.0155048	0.0165475	0.0182486	0.0138282	0.0212403	0.0418568	0.0877381	0.0199035	0.0222451	0.0344687	0.0238758	0.0063722	0.00945432	0.00613731	0.00929167	0.0262726	0.0135673
402	Analyte 476	260.714	13.1715	14	272	3.47987e-10	0.00111737	0.00187606	1.00295e-10	8.8405e-11	0.0012908	0.000714039	0.0013757	0.00160509	1.96157e-10	2.9115e-10	2.30391e-05	8.70679e-11	0.000500638	1.65808e-10	1.63039e-10	0.002454	0.00917678	0.00114314	0.00131922	0.00234886	3.27122e-10	1.74267e-10	5.97313e-06	1.89514e-06	2.11402e-10	0.00024147	4.15565e-05
404	Acetol 2	236	13.201	5	272	3.47987e-10	1.61492e-10	3.18169e-10	1.00295e-10	8.8405e-11	8.82277e-11	1.84096e-10	2.39134e-10	1.54756e-10	1.96157e-10	2.9115e-10	2.20114e-10	8.70679e-11	1.98063e-10	1.65808e-10	1.63039e-10	3.05412e-10	9.13998e-10	1.49284e-10	1.32559e-10	3.05017e-10	0.00135865	1.74267e-10	0.000624402	0.000489097	0.000584635	0.00157076	0.000771256
405	unknown	174.133	13.22	15	109	3.47987e-10	1.61492e-10	3.18169e-10	0.000268629	0.000562089	0.000475316	0.000217672	2.39134e-10	1.54756e-10	0.000152757	2.9115e-10	2.20114e-10	8.70679e-11	2.54596e-05	1.65808e-10	1.63039e-10	0.000901941	0.0040233	1.49284e-10	0.000380302	0.000884257	3.27122e-10	0.000158287	0.000215018	2.03998e-10	0.000235761	3.70798e-10	0.000101511
406	Threitol	870.143	13.2315	28	103	0.122715	0.0450161	0.110876	0.00908566	0.0267533	8.82277e-11	0.0524077	0.00878238	0.017586	0.00661424	0.0344937	0.0463478	0.0155221	0.0215577	0.0207902	0.0167423	0.0403668	0.129647	0.0147843	0.026371	0.0414503	0.0623916	0.00355224	0.00434545	0.0215456	0.0138508	3.70798e-10	0.0176143
408	Threitol	249.6	13.2828	10	252	3.47987e-10	1.61492e-10	0.00195216	1.00295e-10	8.8405e-11	8.82277e-11	0.00032536	2.39134e-10	0.00125958	1.96157e-10	2.9115e-10	0.000474864	0.000931644	0.000444347	1.65808e-10	1.63039e-10	0.00296537	0.00934702	1.49284e-10	0.00106327	0.00222928	0.000794884	0.000617215	1.75696e-10	2.03998e-10	2.11402e-10	0.000866519	0.00037977
409	adipic acid	286.517	13.2914	29	141	0.0629194	0.0241879	0.0644336	0.02232	8.8405e-11	8.82277e-11	0.0289768	0.00969521	0.0263294	0.014644	0.0528021	0.0156244	0.0272584	0.0243922	0.0275055	0.0276503	0.0709053	0.249136	0.026567	0.0277011	0.0715776	0.0519823	0.0116617	0.0165138	0.0191752	0.0182431	0.0563929	0.0289949
410	N-Acetyl-L-leucine 1	268.091	13.3289	11	57	3.47987e-10	1.61492e-10	3.18169e-10	1.00295e-10	8.8405e-11	8.82277e-11	1.84096e-10	2.39134e-10	1.54756e-10	1.96157e-10	2.9115e-10	2.20114e-10	8.70679e-11	1.98063e-10	1.65808e-10	1.63039e-10	0.0185477	9.13998e-10	1.49284e-10	1.32559e-10	0.00309128	0.0117821	0.00277841	0.00233197	0.00764702	2.11402e-10	0.0146414	0.00653016
411	Analyte 487	0	13.3396	29	217	0.359341	0.113492	0.262501	0.031489	0.101858	8.82277e-11	0.14478	0.0278438	0.0696449	0.0268293	0.124799	0.0941851	0.059753	0.0671758	0.0812932	0.0584508	0.131702	0.455054	0.0499834	0.0931285	0.144935	0.189202	0.0121351	0.0187887	0.0703091	0.058246	0.124727	0.0789014
412	1,5-Anhydroglucitol	481.6	13.4456	10	71	0.0143802	0.00557433	3.18169e-10	0.00233563	0.00346493	8.82277e-11	0.00429252	2.39134e-10	1.54756e-10	0.000791249	0.00186034	2.20114e-10	8.70679e-11	0.000441932	0.00101879	0.000862089	3.05412e-10	0.00330786	1.49284e-10	1.32559e-10	0.000864789	3.27122e-10	1.74267e-10	1.75696e-10	2.03998e-10	0.0167534	3.70798e-10	0.00279224
414	unknown	245.333	13.3646	9	245	0.00246487	0.00063407	3.18169e-10	0.000536534	0.000742567	8.82277e-11	0.000729673	0.000438627	1.54756e-10	1.96157e-10	2.9115e-10	2.20114e-10	8.70679e-11	7.31046e-05	1.65808e-10	1.63039e-10	3.05412e-10	9.13998e-10	0.000955773	1.32559e-10	0.000159296	3.27122e-10	0.000237671	1.75696e-10	0.000288613	2.11402e-10	3.70798e-10	8.77142e-05
416	1,5-Anhydroglucitol	482.286	13.3918	7	185	3.47987e-10	1.61492e-10	3.18169e-10	1.00295e-10	8.8405e-11	8.82277e-11	1.84096e-10	0.000484617	1.54756e-10	1.96157e-10	0.00222509	2.20114e-10	8.70679e-11	0.000451617	1.65808e-10	0.00141078	3.05412e-10	9.13998e-10	1.49284e-10	0.000935221	0.000391001	3.27122e-10	0.000228788	1.75696e-10	2.03998e-10	0.000293761	0.000522302	0.000174142
417	salicylic acid	937.107	13.3961	28	267	0.184814	0.0434376	0.14971	0.0721518	0.0713555	0.0861067	0.101263	0.029204	0.0904047	0.041444	0.155693	0.035947	0.06832	0.0701689	0.0490679	1.63039e-10	0.170652	0.381593	0.0506181	0.0461636	0.116349	0.202275	0.109044	0.109945	0.0425275	0.106701	0.225675	0.132695
418	trans-4-hydroxy-L-proline 2	405.741	13.412	27	188	0.149938	1.61492e-10	1.10163	0.296607	0.126927	0.039322	0.285738	0.00753345	0.275299	0.159442	0.413754	0.00228131	0.0939266	0.158706	0.324425	0.2252	0.547085	0.57543	1.49284e-10	0.0354701	0.284602	0.877296	0.0848048	0.479758	0.0426627	0.019359	0.044812	0.258115
419	Cytosin	334	13.4412	25	182	0.151817	0.0284409	0.124689	1.00295e-10	0.0386965	8.82277e-11	0.0572739	0.03294	0.0603799	0.0438802	0.0514052	0.0342286	8.70679e-11	0.037139	0.0593341	0.0480485	0.135938	9.13998e-10	1.49284e-10	0.0436978	0.0478364	0.0543284	0.0232221	0.0287	0.0159464	0.0178965	0.0458239	0.0309862
420	unknown	117.25	13.4375	16	300	3.47987e-10	1.61492e-10	0.00344679	1.00295e-10	8.8405e-11	8.82277e-11	0.000574466	2.39134e-10	0.0016522	0.00140476	0.00320312	2.20114e-10	8.70679e-11	0.00104335	0.00179865	0.00177612	0.0033115	0.0134637	1.49284e-10	0.00110546	0.0035759	3.27122e-10	1.74267e-10	0.00137463	2.03998e-10	2.11402e-10	3.70798e-10	0.000229105
421	L-glutamic acid	134.867	13.4565	15	273	3.47987e-10	0.000126167	3.18169e-10	1.00295e-10	8.8405e-11	8.82277e-11	2.1028e-05	8.89221e-05	0.000272119	1.96157e-10	2.9115e-10	7.99034e-05	0.000201879	0.000107137	1.65808e-10	0.000228987	0.000310302	0.00199556	0.000166725	0.000129752	0.000471887	3.27122e-10	1.74267e-10	0.000158034	9.7817e-05	9.73401e-05	3.70798e-10	5.88654e-05
422	aspartic acid 1	880.25	13.502	28	232	0.591362	0.355042	0.34972	0.158499	0.0292898	0.00895156	0.248811	0.0188031	0.0176273	0.0215615	0.0794652	0.00505469	0.0202295	0.0271235	0.0337443	0.0323715	0.131011	0.0779943	1.49284e-10	0.00590323	0.0468374	0.521988	0.19249	0.263825	0.0199673	0.0100088	0.018444	0.17112
423	Analyte 500	45	13.5141	29	305	0.196309	0.0535829	0.1337	0.0700453	0.0699837	0.0782238	0.100307	0.0313528	0.0705201	0.027375	0.132474	0.0476665	0.061859	0.0618745	0.0462724	0.0790829	0.158188	0.333418	0.0826577	0.0881847	0.131301	0.100519	0.0306632	0.0463328	0.0241199	0.0377234	0.0929304	0.0553815
424	oxoproline	926.556	13.5591	27	156	3.47987e-10	3.4819	3.18169e-10	1.00295e-10	1.61523	8.82277e-11	0.849521	0.889336	1.2484	0.754969	2.42822	1.2256	1.09577	1.27372	1.27458	1.6125	3.50574	7.92383	0.339669	0.783395	2.57329	4.16352	3.09127	2.4328	0.949001	2.01634	4.41594	2.84481
425	2-Amino-2-norbornanecarboxylic acid 2	427	13.5676	8	182	3.47987e-10	1.61492e-10	3.18169e-10	1.00295e-10	8.8405e-11	8.82277e-11	1.84096e-10	2.39134e-10	0.0419036	1.96157e-10	2.9115e-10	2.20114e-10	8.70679e-11	0.00698394	1.65808e-10	0.0409155	0.0952541	9.13998e-10	0.0352509	1.32559e-10	0.0285701	0.0492007	0.0311273	1.75696e-10	0.010811	2.11402e-10	3.70798e-10	0.0151898
426	oxoproline	762	13.5769	7	258	3.47987e-10	0.279158	0.345959	0.218746	8.8405e-11	0.177823	0.170281	2.39134e-10	1.54756e-10	1.96157e-10	2.9115e-10	2.20114e-10	0.0522493	0.00870821	1.65808e-10	1.63039e-10	3.05412e-10	9.13998e-10	1.49284e-10	1.32559e-10	3.05017e-10	3.27122e-10	0.222373	1.75696e-10	2.03998e-10	2.11402e-10	0.233995	0.0760613
427	pyrogallol	267.857	13.6017	14	239	3.47987e-10	1.61492e-10	0.00305218	1.00295e-10	0.000918367	8.82277e-11	0.000661758	2.39134e-10	1.54756e-10	0.000975898	0.00192103	0.0011136	8.70679e-11	0.00066842	0.000994025	0.00108835	3.05412e-10	9.13998e-10	0.000493841	0.00097237	0.00059143	0.00136554	1.74267e-10	0.00066403	0.000499863	0.000389756	0.00112316	0.000673724
429	Acetol 1	333.167	13.6097	12	186	3.47987e-10	1.61492e-10	0.00423066	1.00295e-10	8.8405e-11	8.82277e-11	0.000705111	2.39134e-10	0.00753196	1.96157e-10	0.00972785	2.20114e-10	0.00540065	0.00377674	0.00459751	0.00781649	0.0117982	0.0383776	0.004784	0.00727757	0.0124419	3.27122e-10	1.74267e-10	1.75696e-10	0.000242852	2.11402e-10	0.00305942	0.000550378
430	Analyte 507	0	13.6259	23	205	3.47987e-10	0.0361635	3.18169e-10	0.0203727	0.0231789	0.0219076	0.0169371	0.028935	0.0331601	0.0157548	0.0447926	0.0280525	0.0269613	0.0296094	0.0197663	0.0265735	0.0536685	0.159148	0.0244526	0.0343657	0.0529957	0.0358099	0.0150909	0.0151822	0.0093222	0.0161548	0.0343578	0.0209863
431	4-aminobutyric acid 1	883.393	13.6381	28	174	3.47987e-10	1.61492e-10	0.139057	0.0556876	0.0702523	0.053056	0.0530088	0.0965182	0.0352681	0.0202853	2.9115e-10	0.200423	0.0879264	0.0734035	0.0173228	0.0489042	0.136315	0.242616	0.0113744	0.0432508	0.0832971	0.338079	1.74267e-10	0.097761	0.0678416	0.167958	0.238178	0.151636
432	ornithine 3	278.684	13.662	19	314	0.00813752	0.00970165	0.0119081	1.00295e-10	8.8405e-11	8.82277e-11	0.00495787	2.4775e-06	0.000301334	0.00588346	2.9115e-10	0.00014079	8.70679e-11	0.00105468	0.00341636	0.00217425	0.0109953	0.00885103	1.49284e-10	1.32559e-10	0.00423948	3.27122e-10	0.0067584	1.75696e-10	0.000441313	2.11402e-10	0.00693916	0.00235648
433	Analyte 512	147.733	13.6885	15	305	3.47987e-10	1.61492e-10	3.18169e-10	1.00295e-10	8.8405e-11	8.82277e-11	1.84096e-10	0.00201464	0.00193511	0.00114104	2.9115e-10	0.00219464	8.70679e-11	0.00121424	0.00131448	0.00196975	0.00382227	9.13998e-10	0.00226188	0.00235293	0.00195355	0.00223161	1.74267e-10	0.000797071	0.000584826	0.000701003	0.00221745	0.00108866
434	ornithine 3	235.778	13.687	18	243	3.47987e-10	1.61492e-10	0.0813881	0.0261524	8.8405e-11	8.82277e-11	0.0179234	2.39134e-10	0.124028	0.0668826	0.236292	2.20114e-10	0.116237	0.0905732	0.11389	0.127679	0.221461	9.13998e-10	1.49284e-10	0.122671	0.0976166	0.0805483	1.74267e-10	0.032999	0.00955684	2.11402e-10	3.70798e-10	0.0205174
435	Analyte 514	166	13.6989	19	447	0.00977166	0.000896838	0.00477791	1.00295e-10	8.8405e-11	8.82277e-11	0.0025744	0.000840985	1.54756e-10	1.96157e-10	2.9115e-10	0.00236953	0.00198544	0.000865993	1.65808e-10	1.63039e-10	3.05412e-10	9.13998e-10	0.00141872	0.00185146	0.000545031	3.27122e-10	0.00121142	0.00135438	0.00226884	0.00628621	0.0116065	0.00378789
436	Menthone 1	193.724	13.7067	29	199	0.0250902	0.00929525	0.0229108	0.00785805	8.8405e-11	8.82277e-11	0.0108591	0.00322585	0.0086468	0.00564602	0.0188254	0.00534393	0.00894402	0.00843867	0.00868194	0.0114929	0.0222278	0.0783929	0.00869276	0.0104598	0.0233247	0.0173483	0.00450751	0.00525282	0.00589322	0.0068695	0.01797	0.00964023
437	2-aminophenol 2	239.833	13.7215	6	257	3.47987e-10	0.000190149	3.18169e-10	1.00295e-10	8.8405e-11	8.82277e-11	3.16916e-05	2.39134e-10	1.54756e-10	1.96157e-10	2.9115e-10	2.20114e-10	8.70679e-11	1.98063e-10	1.65808e-10	1.63039e-10	3.05412e-10	9.13998e-10	1.49284e-10	1.32559e-10	3.05017e-10	0.00167142	0.00087377	0.000858968	0.000585476	0.00143603	3.70798e-10	0.000904277
438	Threonic acid	686.294	13.7537	17	292	0.00298759	0.000787482	0.0010844	0.000293795	0.000674127	0.000662455	0.00108164	0.000727756	0.000737853	0.000432045	0.00119496	2.20114e-10	0.000601401	0.000615669	1.65808e-10	1.63039e-10	3.05412e-10	9.13998e-10	1.49284e-10	1.32559e-10	3.05017e-10	3.27122e-10	1.74267e-10	1.75696e-10	0.000249768	2.11402e-10	3.70798e-10	4.16283e-05
439	Analyte 519	122.321	13.7688	28	263	3.47987e-10	0.00070459	0.00186605	0.000641156	0.000771551	8.82277e-11	0.000663892	0.000528433	0.00114924	0.000725489	0.0017442	0.00125602	0.000962155	0.00106092	0.00100468	0.00109777	0.00242487	0.006975	0.00107342	0.00110392	0.00227994	0.00203334	0.000625032	0.000648026	0.000583401	0.000791452	0.00190205	0.00109722
440	Analyte 520	251.286	13.7794	7	117	0.0444662	0.0168037	0.0321758	1.00295e-10	8.8405e-11	8.82277e-11	0.0155743	2.39134e-10	1.54756e-10	1.96157e-10	2.9115e-10	2.20114e-10	8.70679e-11	1.98063e-10	1.65808e-10	1.63039e-10	3.05412e-10	9.13998e-10	1.49284e-10	1.32559e-10	3.05017e-10	3.27122e-10	1.74267e-10	1.75696e-10	2.03998e-10	2.11402e-10	3.70798e-10	2.4388e-10
441	Analyte 521	444.8	13.7784	15	117	3.47987e-10	1.61492e-10	3.18169e-10	1.00295e-10	8.8405e-11	8.82277e-11	1.84096e-10	2.39134e-10	1.54756e-10	1.96157e-10	0.0109001	0.0167403	0.00531942	0.0054933	0.00693807	0.00414941	0.0107617	0.0515902	0.00677998	0.0115925	0.015302	0.0209548	0.00171216	0.00164723	0.00672176	0.00483416	0.0199981	0.00931136
442	Cumic Acid	411.621	13.8082	29	221	0.0115798	0.00639985	0.0145298	0.00558926	0.00387902	0.00692316	0.00815014	0.00487088	0.00779657	0.00624546	0.0120152	0.00585734	8.70679e-11	0.00613091	0.00650416	0.00750979	0.0180639	0.0654056	0.00859875	0.00746734	0.0189249	0.0143143	0.00768068	0.00483264	0.00913995	0.00508275	0.0235403	0.0107651
443	L-glutamic acid	235	13.8237	14	194	0.00272868	0.000690007	0.00266326	0.00053538	8.8405e-11	8.82277e-11	0.00110289	2.39134e-10	0.000970353	1.96157e-10	2.9115e-10	9.98831e-06	8.70679e-11	0.00016339	1.65808e-10	0.000837871	0.00220629	0.00758765	1.49284e-10	1.32559e-10	0.00177197	3.27122e-10	0.000644737	0.000722197	2.03998e-10	2.11402e-10	0.00212277	0.000581617
444	Analyte 524	125.933	13.849	15	215	3.47987e-10	1.61492e-10	3.18169e-10	1.00295e-10	8.8405e-11	8.82277e-11	1.84096e-10	2.39134e-10	1.54756e-10	1.96157e-10	2.9115e-10	2.20114e-10	0.0117431	0.00195718	0.0126954	0.0131628	3.05412e-10	0.089712	0.0132233	0.0137724	0.023761	0.0135631	1.74267e-10	0.00592182	0.00827568	0.00723968	0.0174356	0.00873932
445	Analyte 525	30.6786	13.8629	28	217	0.0470408	0.00505263	0.203372	0.0789947	0.0916844	0.109668	0.089302	0.00894855	0.105709	0.0572635	0.143698	0.0260567	0.0896556	0.0718884	0.0880264	0.112733	3.05412e-10	0.692865	0.0842824	0.098007	0.179319	0.14525	0.0350952	0.055801	0.0526328	0.0959992	0.169511	0.0923815
447	3-Hydroxypropionic acid 2	504.857	13.884	28	117	0.172674	0.0697142	0.230189	0.0104305	0.0433778	8.82277e-11	0.0877308	0.0179345	0.0479696	0.0212071	0.0742784	0.0742396	0.0427826	0.046402	0.0662046	0.0438214	0.099138	0.389126	0.0362278	0.0760086	0.118421	0.133163	0.00950003	1.75696e-10	0.0428657	0.0445089	0.107678	0.056286
448	Threonic acid	215.586	13.9065	29	169	0.0172245	0.00386072	0.00950445	0.0032027	0.00377301	0.00656032	0.00735428	0.00370091	0.00539646	0.00330567	0.00696747	0.00434879	0.00596954	0.00494814	0.00412762	0.00489433	0.0107895	0.0360703	0.00582569	0.00639825	0.0113509	0.00450936	0.00161585	0.00201978	0.00133523	0.002013	0.00526714	0.00279339
450	Dodecanol	278.917	13.9345	12	111	3.47987e-10	0.00234999	0.0082846	1.00295e-10	0.000285691	8.82277e-11	0.00182005	2.39134e-10	1.54756e-10	0.00204516	0.00548243	2.20114e-10	8.70679e-11	0.0012546	1.65808e-10	1.63039e-10	3.05412e-10	9.13998e-10	0.0039927	1.32559e-10	0.000665451	3.27122e-10	1.74267e-10	1.75696e-10	2.03998e-10	0.00288891	0.0076104	0.00174989
452	Threonic acid	816.786	13.9493	28	292	0.00533709	0.00168995	0.00219655	0.000804757	0.00080657	0.00115721	0.00199869	0.00137458	0.0013919	0.000618261	0.00271357	0.00179274	0.00146091	0.00155866	0.000953389	0.00172415	0.00307321	0.00998752	1.49284e-10	0.00157546	0.00288562	0.000674383	0.00126532	0.000516421	0.000362405	0.000483865	0.00228234	0.000930789
453	Analyte 533	96.2105	13.9708	19	174	0.00164033	1.61492e-10	0.0016483	0.000635119	8.8405e-11	8.82277e-11	0.00065396	2.39134e-10	0.000851915	1.96157e-10	0.00162482	0.000574693	8.70679e-11	0.000508571	1.65808e-10	0.00100361	0.00183374	0.0060434	1.49284e-10	0.000853361	0.00162235	0.00174268	1.74267e-10	0.000585187	2.03998e-10	0.000822282	0.00182848	0.000829771
454	3-Methyloxindole 2	351.938	13.992	16	192	3.47987e-10	1.61492e-10	0.00168056	1.00295e-10	8.8405e-11	8.82277e-11	0.000280094	2.39134e-10	0.000810535	1.96157e-10	2.9115e-10	2.20114e-10	8.70679e-11	0.000135089	0.000758778	0.000914961	3.05412e-10	9.13998e-10	0.00088716	1.32559e-10	0.000426817	0.00155805	1.74267e-10	0.000702744	2.03998e-10	2.11402e-10	0.00178578	0.000674429
455	Analyte 535	0	14.0047	29	217	0.0137226	0.00504471	0.0751554	0.034185	0.0402938	0.0405809	0.0348304	0.00304344	0.0432341	0.0242112	0.0633803	0.00956347	0.0320319	0.0292441	0.032924	0.0452494	0.0846946	0.212199	0.0331895	0.0393633	0.0746032	0.0672073	0.0140035	0.0246037	0.0214361	0.0516722	0.0753703	0.0423822
456	Analyte 536	214.6	14.0355	5	244	3.47987e-10	0.000616046	3.18169e-10	1.00295e-10	8.8405e-11	8.82277e-11	0.000102674	2.39134e-10	1.54756e-10	1.96157e-10	2.9115e-10	0.000365734	8.70679e-11	6.09558e-05	1.65808e-10	1.63039e-10	3.05412e-10	9.13998e-10	1.49284e-10	1.32559e-10	3.05017e-10	0.000542258	0.000295337	0.000482947	2.03998e-10	2.11402e-10	3.70798e-10	0.000220091
457	MALONAMIDE 2	299	14.065	3	73	3.47987e-10	1.61492e-10	3.18169e-10	1.00295e-10	8.8405e-11	8.82277e-11	1.84096e-10	2.39134e-10	1.54756e-10	1.96157e-10	2.9115e-10	2.20114e-10	8.70679e-11	1.98063e-10	1.65808e-10	1.63039e-10	3.05412e-10	9.13998e-10	1.49284e-10	1.32559e-10	3.05017e-10	3.27122e-10	0.0108763	1.75696e-10	0.0112389	2.11402e-10	0.0628951	0.0141684
458	Analyte 538	387	14.0615	19	191	0.044598	0.0120626	3.18169e-10	0.00643031	8.8405e-11	8.82277e-11	0.0105152	0.000804033	1.54756e-10	0.00537775	0.0135777	2.20114e-10	0.00878143	0.00475682	0.0048753	0.00625041	0.020721	0.0793397	0.0111326	0.00716898	0.0215813	3.27122e-10	1.74267e-10	0.00431713	2.03998e-10	2.11402e-10	3.70798e-10	0.000719521
459	3-hydroxybenzoic acid	213.842	14.0779	19	217	3.47987e-10	1.61492e-10	0.00689293	0.00124843	0.00335368	8.82277e-11	0.00191584	2.39134e-10	0.00431479	1.96157e-10	0.00842905	2.20114e-10	8.70679e-11	0.00212397	0.00327169	1.63039e-10	0.00943967	0.0384988	0.00300702	1.32559e-10	0.00903619	3.27122e-10	0.00207243	0.0035455	2.03998e-10	0.00966817	0.0103633	0.0042749
460	glycocyamine 1	212.182	14.098	11	330	0.000817606	1.61492e-10	0.000387023	0.000202128	8.8405e-11	0.000225156	0.000271986	2.39134e-10	0.000236992	1.96157e-10	2.9115e-10	2.20114e-10	0.000360948	9.96569e-05	0.000221014	1.63039e-10	3.05412e-10	0.00233609	0.000151976	1.32559e-10	0.000451513	3.27122e-10	0.00024663	1.75696e-10	2.03998e-10	2.11402e-10	3.70798e-10	4.11053e-05
461	Analyte 541	31.7241	14.1297	29	114	0.00448832	0.00217757	0.00503623	0.00237198	0.00157187	8.82277e-11	0.00260766	0.00061532	0.00104033	0.00047081	0.00298315	0.00237562	0.00192751	0.00156879	0.00124446	0.00185108	0.00364828	0.0101546	0.00179942	0.00295264	0.00360841	0.00472141	0.00148933	0.0015733	0.00175796	0.0050309	0.00774948	0.00372039
462	phenylethylamine	325.722	14.145	18	179	3.47987e-10	1.61492e-10	0.00178151	0.000537659	0.000446546	8.82277e-11	0.000460954	2.39134e-10	1.54756e-10	0.000577222	0.00175113	2.20114e-10	8.70679e-11	0.000388058	1.65808e-10	1.63039e-10	0.00195118	9.13998e-10	0.00110811	1.32559e-10	0.000509882	0.00161823	0.000321358	0.000561277	2.03998e-10	0.00139667	0.00166943	0.000927828
463	alpha-ketoglutaric acid	562.071	14.1507	14	198	3.47987e-10	1.61492e-10	3.18169e-10	1.00295e-10	8.8405e-11	8.82277e-11	1.84096e-10	2.39134e-10	1.54756e-10	0.000346919	0.00147781	2.20114e-10	8.70679e-11	0.000304122	1.65808e-10	1.63039e-10	0.00292598	9.13998e-10	1.49284e-10	1.32559e-10	0.000487664	0.00365089	1.74267e-10	0.00161523	0.00099836	0.00210683	0.00529426	0.00227759
464	2-hydroxy-3-isopropylbutanedioic acid	501.379	14.1948	29	73	2.34262	0.755895	2.71933	1.1112	0.841519	1.1391	1.48494	0.678075	1.46274	0.937987	2.71634	0.753891	1.60124	1.35838	1.15709	1.91681	3.99083	10.4549	1.99064	2.02588	3.58935	1.56722	0.556068	0.655676	0.753546	1.27089	2.46049	1.21065
465	Analyte 545	0	14.2	5	217	3.47987e-10	1.61492e-10	3.18169e-10	1.00295e-10	8.8405e-11	8.82277e-11	1.84096e-10	2.39134e-10	1.54756e-10	1.96157e-10	2.9115e-10	2.20114e-10	8.70679e-11	1.98063e-10	1.65808e-10	1.63039e-10	3.05412e-10	9.13998e-10	1.49284e-10	1.32559e-10	3.05017e-10	0.151489	0.0502588	1.75696e-10	2.03998e-10	0.129647	0.174285	0.08428
467	threo-beta-hyrdoxyaspartate 2	280.875	14.2077	8	204	0.0297944	0.0095877	0.0919677	1.00295e-10	8.8405e-11	8.82277e-11	0.0218916	2.39134e-10	1.54756e-10	1.96157e-10	2.9115e-10	2.20114e-10	8.70679e-11	1.98063e-10	1.65808e-10	1.63039e-10	3.05412e-10	0.240594	1.49284e-10	1.32559e-10	0.0400989	0.0618484	1.74267e-10	0.0146464	2.03998e-10	0.0460175	0.0596539	0.030361
468	Analyte 549	308.846	14.2424	13	191	3.47987e-10	1.61492e-10	0.0034204	0.00148795	0.00186809	8.82277e-11	0.00112941	2.39134e-10	0.00401017	0.0018112	0.00602805	2.20114e-10	8.70679e-11	0.0019749	0.00240066	1.63039e-10	0.00724268	0.0161369	1.49284e-10	0.00452811	0.00505139	0.00320658	1.74267e-10	0.000988774	2.03998e-10	2.11402e-10	0.00418971	0.00139751
469	MALONAMIDE 2	351.8	14.2524	20	142	0.0113688	1.61492e-10	0.00510499	0.00399027	8.8405e-11	8.82277e-11	0.00341067	0.00110075	1.54756e-10	0.00042655	2.9115e-10	0.00220381	0.00167781	0.000901487	1.65808e-10	1.63039e-10	0.00309448	9.13998e-10	1.49284e-10	0.000888006	0.000663748	0.00345202	0.00221646	0.00123347	0.00147593	0.0051308	0.0121958	0.00428408
471	2-hydroxy-3-isopropylbutanedioic acid	194.222	14.2797	9	181	3.47987e-10	1.61492e-10	3.18169e-10	0.000780292	0.00159403	8.82277e-11	0.00039572	2.39134e-10	0.00104427	1.96157e-10	0.00221845	2.20114e-10	0.00183142	0.000849022	1.65808e-10	0.00130849	0.00250528	9.13998e-10	0.00327823	0.00217308	0.00154418	3.27122e-10	1.74267e-10	1.75696e-10	2.03998e-10	2.11402e-10	3.70798e-10	2.4388e-10
473	pimelic acid	284.222	14.2949	9	156	3.47987e-10	1.61492e-10	0.00110067	1.00295e-10	8.8405e-11	8.82277e-11	0.000183444	2.39134e-10	1.54756e-10	0.000357742	2.9115e-10	2.20114e-10	0.000514942	0.000145448	1.65808e-10	1.63039e-10	3.05412e-10	0.00542305	1.49284e-10	1.32559e-10	0.000903843	0.00106009	0.00024126	0.000283975	2.03998e-10	2.11402e-10	3.70798e-10	0.000264221
474	Analyte 557	89.4231	14.3116	26	217	3.47987e-10	0.0423716	3.18169e-10	0.024483	0.0338032	0.0391659	0.0233039	0.044029	0.0405859	0.0225658	0.0608543	0.0527232	0.0447927	0.0442585	0.0282768	0.0346531	0.0849091	0.284485	1.49284e-10	0.0533587	0.0809471	0.0462444	0.0152237	0.0170197	0.0142821	0.0372883	0.0520989	0.0303595
475	D-erythronolactone 2	503.69	14.3361	29	133	0.106485	0.0457179	0.148158	0.0528472	0.0726222	0.0471317	0.0788269	0.0491196	0.118127	0.048985	0.151659	0.162209	8.70679e-11	0.08835	0.0693213	0.0679128	0.215419	0.528608	0.115548	0.159254	0.192677	0.0732053	0.0241104	0.0341304	0.0403908	0.0983491	0.145237	0.0692371
476	unknown	530.625	14.3519	16	204	3.47987e-10	1.61492e-10	3.18169e-10	1.00295e-10	8.8405e-11	8.82277e-11	1.84096e-10	2.39134e-10	1.54756e-10	0.00234544	0.00160757	2.20114e-10	0.00450935	0.00141039	0.00357233	0.00432744	0.00883378	0.0281277	0.00466073	0.00596156	0.00924725	0.008892	0.00112547	0.00184437	0.00366268	0.00694505	0.00886401	0.00522226
477	Analyte 561	38.2593	14.3784	27	217	3.47987e-10	0.0798868	3.18169e-10	0.0632381	0.0724377	8.82277e-11	0.0359271	0.0860699	0.0975869	0.0481652	0.14501	0.103532	8.70679e-11	0.0800607	0.0683474	0.0827877	0.187016	0.573782	1.49284e-10	0.115625	0.17126	0.111022	0.0358696	0.0406078	0.0296087	0.0906581	0.133488	0.0735425
478	D-erythronolactone 2	441.92	14.3972	25	103	0.0878091	1.61492e-10	0.0579324	0.00750903	0.0147496	8.82277e-11	0.028	0.0119421	0.0154857	0.00739004	0.0237007	2.20114e-10	0.0159433	0.0124103	0.01506	0.011498	0.0331725	0.113859	0.0165918	0.0254784	0.0359433	3.27122e-10	0.00422478	0.00500879	0.0148929	0.0276685	0.106254	0.0263414
479	Digitoxose 1	327.2	14.4055	20	89	3.47987e-10	1.61492e-10	0.00882722	0.00307987	8.8405e-11	8.82277e-11	0.00198452	2.39134e-10	0.00713895	0.00201918	0.00650668	2.20114e-10	8.70679e-11	0.0026108	0.00328937	0.00344761	0.00859749	9.13998e-10	0.00248979	0.00334079	0.00352751	0.00470098	1.74267e-10	0.00179285	0.00186858	0.00311477	0.00701404	0.00308187
480	Analyte 564	142.214	14.4278	14	173	0.0018678	1.61492e-10	0.00121515	0.000457417	8.8405e-11	8.82277e-11	0.000590061	2.39134e-10	1.54756e-10	0.000465508	2.9115e-10	0.00041818	8.70679e-11	0.000147282	0.000381818	1.63039e-10	0.000920589	9.13998e-10	0.000731996	1.32559e-10	0.000339067	3.27122e-10	1.74267e-10	0.000325455	2.03998e-10	0.000619256	0.00093401	0.00031312
481	unknown	282.44	14.4695	25	217	0.40092	0.0713309	3.18169e-10	0.0564858	0.0723356	0.0905347	0.115268	0.0724032	0.0875344	0.0422076	2.9115e-10	0.0909905	0.0835729	0.0627848	1.65808e-10	0.0719631	0.175519	0.500906	0.0973538	0.110909	0.159442	0.102243	0.0297365	0.038707	0.0294079	0.0877743	0.121309	0.0681963
482	unknown	624.75	14.4734	8	117	3.47987e-10	1.61492e-10	3.18169e-10	1.00295e-10	8.8405e-11	8.82277e-11	1.84096e-10	2.39134e-10	1.54756e-10	1.96157e-10	2.9115e-10	0.0271645	8.70679e-11	0.00452741	1.65808e-10	1.63039e-10	3.05412e-10	0.0977468	1.49284e-10	1.32559e-10	0.0162911	0.0268856	0.0113539	0.00839909	0.0119476	2.11402e-10	0.0352248	0.0156352
483	D-erythronolactone 2	633.5	14.4751	6	211	0.0313852	0.00566526	3.18169e-10	0.00847814	8.8405e-11	8.82277e-11	0.00758811	0.00329702	1.54756e-10	1.96157e-10	2.9115e-10	2.20114e-10	8.70679e-11	0.000549503	1.65808e-10	1.63039e-10	3.05412e-10	9.13998e-10	1.49284e-10	1.32559e-10	3.05017e-10	3.27122e-10	1.74267e-10	1.75696e-10	2.03998e-10	2.11402e-10	3.70798e-10	2.4388e-10
485	Analyte 569	315.833	14.5354	6	33	3.47987e-10	1.61492e-10	3.18169e-10	1.00295e-10	8.8405e-11	8.82277e-11	1.84096e-10	2.39134e-10	1.54756e-10	1.96157e-10	2.9115e-10	2.20114e-10	0.00162121	0.000270201	1.65808e-10	1.63039e-10	3.05412e-10	9.13998e-10	0.00174276	0.00191956	0.000610388	3.27122e-10	0.00047296	1.75696e-10	0.000979319	2.11402e-10	0.0027162	0.000694746
486	Digitoxose 2	557.966	14.5462	29	204	1.53515	0.386969	1.03078	0.489802	0.465899	0.531559	0.740026	0.435455	0.770221	0.4457	1.28212	0.481998	0.490029	0.65092	0.555356	0.844654	1.28346	2.89295	0.710815	0.714303	1.16692	0.867321	0.25953	0.381808	0.23717	0.629741	1.03727	0.568807
487	Lyxose 1	561.111	14.7121	18	217	0.0232782	1.61492e-10	0.0100354	0.00284234	8.8405e-11	0.00270191	0.00647631	0.00202059	0.0117431	0.00354877	0.00875062	2.20114e-10	8.70679e-11	0.00434384	0.00372489	1.63039e-10	3.05412e-10	9.13998e-10	0.0090712	0.0083673	0.00352723	3.27122e-10	0.00155319	0.00253661	0.00172012	0.00498421	0.00738822	0.00303039
488	Analyte 572	289.036	14.576	28	230	0.091075	0.0184542	0.0570039	0.0356331	0.0322914	0.0399185	0.0457294	0.0194847	0.0481356	0.0218212	0.0833321	0.0244881	0.0312487	0.0380851	0.0337252	0.0585144	0.0776037	0.137383	1.49284e-10	0.0452821	0.0587514	0.0486734	0.0136806	0.0209188	0.0108165	0.0362662	0.058535	0.0314818
490	unknown	350.75	14.6221	28	204	0.243844	0.0500002	0.152063	0.100269	0.0927791	0.125495	0.127408	0.0564445	0.138178	0.0557439	0.244812	2.20114e-10	0.093215	0.0980656	0.0842677	0.16084	0.229535	0.428069	0.141403	0.153444	0.199593	0.147504	0.0351465	0.0526378	0.031351	0.115905	0.163849	0.0910655
491	D-erythronolactone 2	385.44	14.6323	25	215	3.47987e-10	0.00742081	0.0224634	0.0119505	0.0154396	0.012431	0.0116176	0.00853749	0.0155758	0.00999045	0.0282391	0.0182913	0.012727	0.0155602	0.0122676	0.0151453	0.0333031	0.0947738	0.0197305	0.0214446	0.0327775	3.27122e-10	0.00710258	0.00820631	0.0049228	0.0149272	0.0296544	0.0108022
492	Analyte 576	92.5	14.6617	6	120	3.47987e-10	1.61492e-10	3.18169e-10	0.00443265	8.8405e-11	8.82277e-11	0.000738775	2.39134e-10	0.0163403	0.00818585	2.9115e-10	2.20114e-10	8.70679e-11	0.00408768	1.65808e-10	0.00637781	0.0178933	0.122334	1.49284e-10	1.32559e-10	0.0244342	3.27122e-10	1.74267e-10	1.75696e-10	2.03998e-10	2.11402e-10	3.70798e-10	2.4388e-10
493	glutamic acid	700.571	14.6809	28	246	3.47987e-10	1.61492e-10	0.0376535	1.00295e-10	0.00494137	0.00360423	0.00769984	0.00685074	0.00579584	0.00493216	0.0135263	0.00264553	0.00481393	0.00642742	0.00655686	0.00762071	0.0221899	0.0361251	0.00351326	0.00413501	0.0133568	0.0295493	0.0276792	0.0139309	0.00219455	0.00316149	0.00538439	0.01365
494	thymidine 2	282.571	14.6949	21	170	3.47987e-10	1.61492e-10	0.00677256	0.00187136	0.00215436	8.82277e-11	0.00179971	2.39134e-10	0.00284097	0.00283737	0.00363139	2.20114e-10	0.00280198	0.00201862	0.00282955	0.0026686	0.00605522	9.13998e-10	0.00357878	0.00340559	0.00308962	0.00250065	1.74267e-10	1.75696e-10	0.00095951	0.00175597	0.0034216	0.00143962
495	unknown	236.667	14.7067	6	83	3.47987e-10	1.61492e-10	3.18169e-10	1.00295e-10	8.8405e-11	8.82277e-11	1.84096e-10	2.39134e-10	0.00105641	0.00101316	2.9115e-10	2.20114e-10	0.00128903	0.000559768	0.00121273	1.63039e-10	3.05412e-10	0.0126713	1.49284e-10	0.00103715	0.00248686	3.27122e-10	1.74267e-10	1.75696e-10	2.03998e-10	2.11402e-10	3.70798e-10	2.4388e-10
496	Analyte 580	141.138	14.7166	29	69	3.47987e-10	0.0125024	0.0277926	0.00749537	0.00967372	0.0128492	0.0117189	0.00905482	0.014467	0.008045	0.017541	0.0154456	8.70679e-11	0.0107589	0.0121497	0.00965981	0.022492	0.0792653	0.013167	0.0176056	0.0257232	0.0150772	0.00477406	0.00552541	0.00418597	0.013407	0.0188912	0.0103101
497	tartaric acid	188.593	14.7348	27	319	3.47987e-10	0.00150289	0.00285707	0.00120475	8.8405e-11	0.00169364	0.00120972	0.0014548	0.00267193	0.00152699	0.00313612	0.00181143	8.70679e-11	0.00176688	0.00159244	0.00205244	0.00393216	0.0122354	0.00194978	1.32559e-10	0.00362703	0.00268371	0.000787246	0.00101548	0.000582592	0.00220018	0.0025455	0.00163579
498	3-ureidopropionate 1	313.625	14.7878	24	215	3.47987e-10	1.61492e-10	0.131667	0.0440537	8.8405e-11	8.82277e-11	0.0292869	2.39134e-10	0.0604587	0.0139906	0.0643281	2.20114e-10	0.0428355	0.0302688	0.0342991	0.0443946	0.0769923	0.303712	0.04281	0.0455905	0.0912997	0.0846826	1.74267e-10	0.0278081	0.0365344	0.0660011	0.0824735	0.0495833
499	Lyxose 1	401.227	14.7956	22	100	3.47987e-10	0.00623196	0.109313	0.0339725	0.0481583	0.0458098	0.0405809	2.39134e-10	0.041673	1.96157e-10	2.9115e-10	0.0135351	0.050465	0.0176122	0.0330078	0.0411437	0.0775528	0.329259	0.0320856	0.042264	0.0925521	0.079905	0.0106362	0.026736	0.0195391	0.0623051	0.0673945	0.0444193
500	unknown	346.643	14.8123	14	204	3.47987e-10	1.61492e-10	0.0539588	0.0247336	8.8405e-11	8.82277e-11	0.0131154	2.39134e-10	0.0440594	1.96157e-10	2.9115e-10	2.20114e-10	8.70679e-11	0.00734324	0.02975	0.0410853	0.0665485	9.13998e-10	0.043333	0.047371	0.0380146	0.0516329	0.011702	1.75696e-10	0.0118546	0.0449513	0.0516192	0.0286267
501	allose 1	514.412	14.8144	17	223	0.0139136	0.00369116	3.18169e-10	1.00295e-10	0.00362541	8.82277e-11	0.00353836	4.73034e-06	0.00634927	0.00375719	2.9115e-10	0.00349933	8.70679e-11	0.00226842	0.00496847	1.63039e-10	3.05412e-10	9.13998e-10	1.49284e-10	0.00676698	0.00195591	0.0142791	1.74267e-10	1.75696e-10	2.03998e-10	2.11402e-10	0.0198405	0.00568661
502	xylose 2	707.231	14.8303	26	205	0.0380394	0.00608901	0.0330911	0.0144497	0.0154779	0.0164927	0.0206066	0.00961617	0.0199115	1.96157e-10	0.0280351	0.0095463	0.0202796	0.0145648	0.0149529	0.0181874	0.0411209	0.135737	0.0223375	0.0211134	0.0422416	0.0267645	1.74267e-10	0.00990148	0.00798455	0.02084	0.0287281	0.0157031
503	creatine degr	456.75	14.8448	28	355	0.0285493	0.00942821	0.0224666	0.0321313	0.00214633	0.0150009	0.0182871	0.0211419	0.0162813	1.96157e-10	0.0190813	0.00083029	8.70679e-11	0.0095558	0.0169046	0.0208662	0.0854967	0.338143	0.0422974	0.0186527	0.08706	0.0626335	0.0722397	0.0173958	0.0256917	0.0303617	0.0831319	0.0485757
504	Lyxose 1	415.429	14.8764	14	191	0.0189384	0.00213302	3.18169e-10	0.00384346	8.8405e-11	0.00607735	0.00516538	0.00331812	1.54756e-10	0.0032724	2.9115e-10	0.00539986	8.70679e-11	0.0019984	1.65808e-10	1.63039e-10	0.00981384	9.13998e-10	0.00526384	0.00731151	0.00373153	0.00639387	1.74267e-10	1.75696e-10	2.03998e-10	2.11402e-10	3.70798e-10	0.00106565
505	tartaric acid	397.333	14.8704	12	246	3.47987e-10	1.61492e-10	3.18169e-10	1.00295e-10	8.8405e-11	8.82277e-11	1.84096e-10	2.39134e-10	0.00164434	1.96157e-10	0.00215448	2.20114e-10	8.70679e-11	0.000633135	0.00128162	0.0013785	3.05412e-10	0.0124049	1.49284e-10	0.00220851	0.00287893	0.00207014	0.000470555	1.75696e-10	0.000422771	0.00134437	0.00237819	0.00111434
506	Fluorene	189.409	14.8967	22	264	3.47987e-10	0.00075331	0.00219317	0.000607613	0.000690146	8.82277e-11	0.000707374	0.000496809	0.000813489	1.96157e-10	0.00186073	2.20114e-10	8.70679e-11	0.000528505	0.000672114	0.000879128	0.00197966	0.00625219	0.00142101	0.000846205	0.00200838	3.27122e-10	0.000539435	0.000449131	0.000547423	0.00131664	3.70798e-10	0.000475438
507	Lyxose 1	291.741	14.9088	27	161	3.47987e-10	0.000707734	0.0110729	0.00514948	0.00668417	0.00537811	0.00483207	2.39134e-10	0.00568624	0.00365932	0.00690509	0.00180287	0.00518794	0.00387358	0.00352871	0.0046362	0.00962891	0.0239718	0.00708903	0.00585471	0.00911824	0.00591553	0.0011454	0.00281001	0.00236842	0.00916027	0.0101808	0.00526341
508	lauric acid	290.2	14.9373	10	257	0.00117396	1.61492e-10	3.18169e-10	1.00295e-10	0.000354832	8.82277e-11	0.000254799	0.000331304	1.54756e-10	0.000418629	2.9115e-10	0.000416956	8.70679e-11	0.000194482	1.65808e-10	1.63039e-10	0.00106802	9.13998e-10	1.49284e-10	1.32559e-10	0.000178004	3.27122e-10	1.74267e-10	1.75696e-10	2.03998e-10	0.00053976	0.000655478	0.000199207
509	2-ketoadipate 1	299.741	14.9551	27	243	0.371133	0.0686027	0.0967316	0.0543042	0.0567758	0.0320622	0.113268	0.0713956	0.0887129	0.0469327	0.28658	0.038209	8.70679e-11	0.0886384	0.08834	0.130273	0.326616	0.600855	1.49284e-10	0.0978083	0.207315	0.0922745	1.74267e-10	0.046226	0.0129989	0.0426314	0.131327	0.054243
510	xylose 2	658	14.9794	24	217	0.893602	0.134479	0.422945	0.258721	0.264473	0.337088	0.385218	0.160142	0.374265	0.168188	0.646416	0.225945	0.292873	0.311305	1.65808e-10	0.408291	3.05412e-10	9.13998e-10	0.390809	0.440076	0.206529	3.27122e-10	0.0993323	0.142109	0.0800435	2.11402e-10	0.451836	0.128887
512	1,3-diaminopropane	512.083	15.0049	12	174	3.47987e-10	0.00304773	0.0101474	0.00474968	8.8405e-11	8.82277e-11	0.0029908	2.39134e-10	1.54756e-10	1.96157e-10	0.0127509	2.20114e-10	0.00573593	0.00308113	1.65808e-10	1.63039e-10	3.05412e-10	0.0317381	1.49284e-10	1.32559e-10	0.00528968	0.00764391	1.74267e-10	0.00264456	0.0017606	0.00600017	0.00854165	0.00443182
514	allose 1	611.773	15.0155	22	201	0.000168038	0.00959077	3.18169e-10	1.00295e-10	0.0190046	0.0205195	0.00821383	0.00957942	0.0235411	0.0110838	0.0421142	0.0203266	0.0203081	0.0211588	0.0144212	0.0231357	0.0445943	9.13998e-10	0.0258509	0.030672	0.0231123	0.0226877	0.0064532	0.00862323	0.00711288	0.0255862	0.0313432	0.0169677
515	2-ketoadipate 1	248.9	15.0098	10	211	3.47987e-10	1.61492e-10	3.18169e-10	1.00295e-10	8.8405e-11	8.82277e-11	1.84096e-10	0.000478931	0.000160693	1.96157e-10	0.00143164	0.00179914	8.70679e-11	0.000645067	2.41753e-05	1.63039e-10	3.05412e-10	5.77948e-05	1.49284e-10	1.32559e-10	1.36618e-05	3.27122e-10	1.74267e-10	1.75696e-10	2.03998e-10	2.11402e-10	0.00203442	0.000339069
516	unknown	109.75	15.0546	8	120	3.47987e-10	1.61492e-10	3.18169e-10	1.00295e-10	8.8405e-11	8.82277e-11	1.84096e-10	2.39134e-10	0.0168334	0.0119901	2.9115e-10	2.20114e-10	8.70679e-11	0.00480393	0.00955003	0.0077333	0.0269973	0.0782536	0.0118891	0.0121877	0.0244352	3.27122e-10	1.74267e-10	1.75696e-10	2.03998e-10	2.11402e-10	3.70798e-10	2.4388e-10
517	allose 1	489.769	15.0831	26	191	0.0682039	0.0123996	0.0388554	0.0208606	0.0259424	0.031597	0.0329765	0.014352	0.0394495	0.0175291	0.0533644	2.20114e-10	0.0256867	0.0250636	0.0216832	0.0322351	0.0553697	9.13998e-10	1.49284e-10	0.0429633	0.0253752	0.0353187	0.00855195	0.012595	0.0080312	0.0328097	0.0382312	0.0225896
518	lauric acid	695.375	15.0895	16	132	3.47987e-10	0.00267888	0.0120298	0.00319097	8.8405e-11	8.82277e-11	0.00298328	2.39134e-10	1.54756e-10	1.96157e-10	2.9115e-10	0.00456018	8.70679e-11	0.000760031	0.00500304	1.63039e-10	3.05412e-10	0.0495628	1.49284e-10	0.00809312	0.0104432	0.00632019	0.00219334	1.75696e-10	2.03998e-10	0.00814306	0.00935098	0.0043346
519	allose 1	609.318	15.1002	22	159	0.00423283	1.61492e-10	3.18169e-10	0.0194613	0.0261278	8.82277e-11	0.00830366	0.00115984	0.0308957	0.0195172	0.0461953	2.20114e-10	0.0227619	0.0200883	0.0211081	0.0372634	0.0520476	0.114217	0.030835	0.0262177	0.0469481	0.0431401	0.00391657	0.0142493	0.0159484	0.0409707	0.0402656	0.0264151
520	xylose 1	408.857	15.1274	21	146	3.47987e-10	1.61492e-10	0.0056547	0.00158269	0.00276672	8.82277e-11	0.00166735	2.39134e-10	1.54756e-10	0.00179826	0.00437996	2.20114e-10	0.00334277	0.00158683	0.00252277	0.003025	0.00647036	0.0299934	0.0034854	1.32559e-10	0.00758282	0.00297056	0.000889732	0.00109067	0.00142022	0.00405627	0.00513336	0.00259347
521	xylose 2	849.741	15.1488	27	307	3.47987e-10	1.61492e-10	0.00621831	0.00358565	0.00330945	0.00490993	0.00300389	0.00414021	0.00416984	0.00181387	0.00913842	0.00425542	0.00442778	0.00465759	1.65808e-10	0.00553166	0.0102469	0.0244338	0.00329837	0.00465847	0.00802822	0.00605022	0.00286233	0.00167148	0.00166084	0.00565683	0.00816692	0.00434477
522	2-ketoadipate 2	360.611	15.1569	18	153	3.47987e-10	1.61492e-10	0.00813569	0.00307315	8.8405e-11	8.82277e-11	0.00186814	2.39134e-10	0.0041592	1.96157e-10	0.00462057	2.20114e-10	0.00283935	0.00193652	1.65808e-10	0.00275321	3.05412e-10	0.0311941	0.00323088	0.00292826	0.0066844	3.27122e-10	0.000436697	0.00153976	0.00197398	0.00439972	0.00548729	0.00230624
524	Analyte 611	161.75	15.1806	24	97	3.47987e-10	1.61492e-10	0.0139338	0.00292852	0.00409484	0.00395439	0.00415193	2.39134e-10	0.006848	0.00910558	0.00464382	2.20114e-10	0.00320064	0.00396634	0.00641058	0.00383013	0.00992341	0.0552989	0.00495348	0.00454292	0.0141599	0.0052944	1.74267e-10	0.00257505	0.00177115	0.00475954	0.00571492	0.00335251
525	N-Acetyl-L-aspartic acid 2	126.632	15.2049	19	156	0.0136565	0.0020245	0.0047734	0.00381744	0.00362683	8.82277e-11	0.00464978	2.39134e-10	1.54756e-10	1.96157e-10	2.9115e-10	0.00393222	0.00130131	0.000872256	1.65808e-10	1.63039e-10	0.00218224	9.13998e-10	0.0017493	0.00101483	0.000824394	0.00238021	0.00242653	0.00160248	2.03998e-10	2.11402e-10	0.0134633	0.00331209
526	Guanidinosuccinic acid 1	268	15.2244	3	58	0.00314573	0.00103313	3.18169e-10	1.00295e-10	0.000659046	8.82277e-11	0.000806319	2.39134e-10	1.54756e-10	1.96157e-10	2.9115e-10	2.20114e-10	8.70679e-11	1.98063e-10	1.65808e-10	1.63039e-10	3.05412e-10	9.13998e-10	1.49284e-10	1.32559e-10	3.05017e-10	3.27122e-10	1.74267e-10	1.75696e-10	2.03998e-10	2.11402e-10	3.70798e-10	2.4388e-10
527	1,2-Cyclohexanedione 4	273.37	15.234	27	301	0.0194008	0.00469769	0.0101766	0.00705925	8.8405e-11	8.82277e-11	0.00688906	0.00336158	0.00740917	0.00530312	0.0150419	0.0053392	0.00652213	0.00716284	0.0027873	0.00619538	0.0132801	0.0340212	0.00428632	0.00470744	0.0108796	0.0235521	0.0203574	0.016109	0.00382478	2.11402e-10	0.036114	0.0166595
528	unknown	242.125	15.2534	16	330	3.47987e-10	0.000385241	0.000499534	1.00295e-10	8.8405e-11	8.82277e-11	0.000147463	0.000279455	1.54756e-10	0.000209317	0.00045789	0.000518144	8.70679e-11	0.000244134	0.000246606	0.000320157	0.000683239	0.00235821	0.000224198	1.32559e-10	0.000638734	0.000592156	1.74267e-10	0.000244713	2.03998e-10	2.11402e-10	3.70798e-10	0.000139478
529	Ribonic acid, gamma-lactone	453.846	15.2667	26	187	3.47987e-10	1.61492e-10	0.04532	0.0169178	8.8405e-11	8.82277e-11	0.010373	2.39134e-10	0.0197924	0.00621693	0.0143261	0.000195347	0.00829117	0.00813699	0.00770709	0.0190945	0.0206612	0.0672099	0.027375	0.0125039	0.0257586	0.0346918	0.000649106	0.0048588	0.0201417	0.0221812	0.0259207	0.0180739
530	ribose	627	15.2954	29	217	0.207572	0.0337826	0.137901	0.0747588	0.0869965	8.82277e-11	0.0901684	0.0452362	0.094285	0.0462186	0.167237	0.0631673	0.0768046	0.0821581	0.0631962	0.107581	0.162863	0.394882	0.141545	0.125365	0.165905	0.132102	0.0334436	0.0412393	0.0364033	0.11474	0.159943	0.0863121
531	unknown	526.385	15.3451	13	157	3.47987e-10	1.61492e-10	3.18169e-10	1.00295e-10	8.8405e-11	8.82277e-11	1.84096e-10	2.39134e-10	0.00283501	0.00182353	0.00447	2.20114e-10	0.00063956	0.00162802	0.00216355	0.00109817	0.00487123	9.13998e-10	0.00401089	1.32559e-10	0.00202397	0.000915983	0.000992296	1.75696e-10	2.03998e-10	2.11402e-10	3.70798e-10	0.000318047
532	unknown	577.667	15.3179	6	330	0.00359304	1.61492e-10	0.000939157	0.000552374	8.8405e-11	0.000710373	0.000965825	2.39134e-10	0.000607589	1.96157e-10	2.9115e-10	2.20114e-10	8.70679e-11	0.000101265	1.65808e-10	1.63039e-10	3.05412e-10	9.13998e-10	1.49284e-10	1.32559e-10	3.05017e-10	3.27122e-10	1.74267e-10	1.75696e-10	2.03998e-10	2.11402e-10	3.70798e-10	2.4388e-10
534	Ribonic acid, gamma-lactone	450.821	15.3397	28	204	0.00697663	1.61492e-10	0.0218139	0.00712895	0.0088626	0.0134283	0.00970173	0.00161704	0.0140026	0.00637924	0.0162038	0.00340743	0.0123099	0.00898669	0.0112468	0.0130721	0.0216887	0.0813331	0.0136798	0.0128503	0.0256451	0.0151284	0.0051188	0.00517966	0.00496518	0.0191495	0.0233628	0.0121507
535	Analyte 627	0	15.3617	4	521	3.47987e-10	1.61492e-10	0.000259783	1.00295e-10	0.000262946	0.000521993	0.00017412	2.39134e-10	1.54756e-10	1.96157e-10	2.9115e-10	2.20114e-10	8.70679e-11	1.98063e-10	1.65808e-10	1.63039e-10	3.05412e-10	9.13998e-10	1.49284e-10	1.32559e-10	3.05017e-10	3.27122e-10	1.74267e-10	1.75696e-10	2.03998e-10	0.000550279	3.70798e-10	9.17134e-05
537	xylitol	769.621	15.3963	29	234	0.0233084	0.00406545	0.0126601	0.00594719	0.00806799	0.00841601	0.0104109	0.00418739	0.00940251	0.00528186	0.0149907	0.00620014	0.00716769	0.00787172	0.00629439	0.00986482	0.0162811	0.0392628	0.0102141	0.0127433	0.0157768	0.0120272	0.00319325	0.0042648	0.00315717	0.0106946	0.0130861	0.00773719
538	unknown	610.815	15.4497	27	205	0.08651	0.0147445	0.0438337	0.0231535	0.0272002	0.0273611	0.0371338	0.0157193	0.0390174	0.0186825	0.0611594	0.0216336	8.70679e-11	0.0260354	0.0226752	0.0375852	0.059022	0.135032	0.0386025	0.0516454	0.0574271	0.0438966	0.0107253	0.015683	0.0102712	2.11402e-10	0.0449707	0.0209245
539	unknown	729.448	15.4616	29	103	0.279305	0.0574097	0.162467	0.0838986	0.0891855	0.0892269	0.126915	0.0596983	0.147718	0.0630066	0.224517	0.0940283	0.0970115	0.11433	0.0811983	0.126016	0.226422	0.529589	0.15443	0.204152	0.220301	0.147532	0.0386002	0.0558373	0.0349909	0.139265	0.175915	0.0986902
540	Acetol 3	469.818	15.5195	11	273	3.47987e-10	1.61492e-10	3.18169e-10	0.00114683	8.8405e-11	8.82277e-11	0.000191139	2.39134e-10	0.00164334	1.96157e-10	0.00261192	2.20114e-10	8.70679e-11	0.00070921	1.65808e-10	0.00179223	0.002884	9.13998e-10	1.49284e-10	0.00190659	0.00109714	0.00308569	0.000232002	0.0010205	0.000728782	2.11402e-10	0.00259949	0.00127774
541	unknown	364.067	15.5177	15	273	3.47987e-10	1.61492e-10	0.00310291	1.00295e-10	0.0018	8.82277e-11	0.000817152	2.39134e-10	0.00164334	0.00110508	0.00261192	2.20114e-10	0.00162947	0.00116497	0.00175561	1.63039e-10	3.05412e-10	0.0127115	0.00181663	1.32559e-10	0.00271396	3.27122e-10	1.74267e-10	1.75696e-10	2.03998e-10	0.00339124	3.70798e-10	0.000565208
542	3,6-Anhydro-D-galactose 1	529.529	15.5333	17	128	3.47987e-10	0.00251683	3.18169e-10	1.00295e-10	8.8405e-11	8.82277e-11	0.000419471	2.39134e-10	1.54756e-10	1.96157e-10	0.00370879	0.00277886	8.70679e-11	0.00108128	0.00048872	0.00257081	0.0051379	0.017534	0.00274914	0.00226284	0.0051239	3.27122e-10	0.00142672	0.000786223	2.03998e-10	2.11402e-10	0.00406219	0.00104585
543	xylitol	867.966	15.55	29	103	0.47269	0.169259	3.18169e-10	0.0430711	0.090005	8.82277e-11	0.129171	0.0363251	0.0661927	0.0415673	0.135858	0.137577	0.0617013	0.0798701	0.101412	0.0775419	0.168765	0.619728	0.0712969	0.123013	0.193626	0.257101	0.0119987	0.0126425	0.0828832	0.136915	0.180645	0.113698
544	phthalic acid	295.679	15.5885	28	225	0.0104418	0.00285294	0.00723763	0.00394528	0.00357726	8.82277e-11	0.00467582	2.39134e-10	0.00342504	0.00322468	0.00681034	0.00349796	0.00359248	0.00342508	0.00256714	0.00423053	0.00903244	0.0206171	0.0059073	0.00446925	0.00780396	0.00384969	0.00122648	0.00158812	0.000952608	0.00372608	0.0043662	0.0026182
545	Analyte 640	152.917	15.6143	12	160	0.00358322	1.61492e-10	0.00219033	1.00295e-10	8.8405e-11	8.82277e-11	0.000962257	2.39134e-10	1.54756e-10	0.000998141	0.00200112	0.00187592	8.70679e-11	0.000812531	0.0012328	1.63039e-10	0.00265887	0.00981734	0.00178501	0.00131698	0.00280184	0.00223239	1.74267e-10	1.75696e-10	2.03998e-10	2.11402e-10	3.70798e-10	0.000372066
547	D-Arabitol	296.636	15.6367	11	106	3.47987e-10	1.61492e-10	0.00126905	1.00295e-10	8.8405e-11	8.82277e-11	0.000211509	2.39134e-10	1.54756e-10	0.000860755	2.9115e-10	2.20114e-10	8.70679e-11	0.000143459	0.000705406	0.000572609	0.00143801	9.13998e-10	1.49284e-10	1.32559e-10	0.000452672	0.00103239	1.74267e-10	0.0005595	2.03998e-10	2.11402e-10	3.70798e-10	0.000265316
548	Levoglucosan	896.379	15.6432	29	204	0.146907	0.0336394	0.0790641	0.0266206	0.0346556	0.0484032	0.0615483	0.0302335	0.0376839	0.0340096	0.0644582	0.0419797	0.0485963	0.0428269	0.0337116	0.0342787	0.0831713	0.541364	0.0566162	0.0476209	0.132794	0.0538986	0.0262651	0.0210253	0.0172227	0.0577406	0.0678006	0.0406588
550	Acetol 5	672.273	15.6715	22	255	3.47987e-10	0.000903922	0.00492421	0.00306268	0.00311462	0.00360919	0.00260244	2.39134e-10	0.00389545	0.0021593	2.9115e-10	2.20114e-10	0.0037499	0.00163411	0.00269798	0.00349727	3.05412e-10	0.016177	1.49284e-10	0.00446649	0.00447313	3.27122e-10	0.000856144	0.00133552	0.000862112	0.00512007	0.00340379	0.00192961
551	beta-Glycerophosphoric acid	506.538	15.7165	13	159	3.47987e-10	1.61492e-10	0.011348	0.00456883	0.0051341	8.82277e-11	0.00350848	2.39134e-10	1.54756e-10	0.00139787	2.9115e-10	2.20114e-10	8.70679e-11	0.000232979	1.65808e-10	1.63039e-10	3.05412e-10	9.13998e-10	1.49284e-10	1.32559e-10	3.05017e-10	0.0068075	0.00170155	1.75696e-10	0.00282262	0.0123987	0.0107551	0.00574758
552	6-deoxy-D-glucose 1	313.25	15.7694	4	160	3.47987e-10	1.61492e-10	3.18169e-10	1.00295e-10	8.8405e-11	8.82277e-11	1.84096e-10	2.39134e-10	1.54756e-10	1.96157e-10	2.9115e-10	2.20114e-10	8.70679e-11	1.98063e-10	1.65808e-10	1.63039e-10	3.05412e-10	9.13998e-10	1.49284e-10	1.32559e-10	3.05017e-10	0.00353233	1.74267e-10	1.75696e-10	2.03998e-10	0.00186417	0.00378517	0.00153028
553	fucose 1	189	15.7832	19	305	0.158095	1.61492e-10	3.18169e-10	0.0532493	0.0602788	8.82277e-11	0.0452706	2.39134e-10	1.54756e-10	1.96157e-10	0.133128	2.20114e-10	0.0554655	0.0314322	1.65808e-10	0.0823679	0.131652	0.307471	0.0943998	0.0999106	0.1193	0.0802223	0.0182298	0.0304427	0.0176011	0.0803722	0.102134	0.0548336
554	D-Arabitol	907.5	15.8225	6	52	3.47987e-10	1.61492e-10	3.18169e-10	1.00295e-10	8.8405e-11	8.82277e-11	1.84096e-10	0.00489395	1.54756e-10	1.96157e-10	0.04318	2.20114e-10	0.0197335	0.0113012	1.65808e-10	1.63039e-10	0.0345719	9.13998e-10	1.49284e-10	0.0527597	0.0145553	3.27122e-10	1.74267e-10	0.00444061	2.03998e-10	2.11402e-10	3.70798e-10	0.000740102
558	D-Arabitol	745.75	15.8889	8	306	0.39865	1.61492e-10	0.371076	0.155831	0.154794	0.163835	0.207364	2.39134e-10	0.241428	1.96157e-10	0.405943	2.20114e-10	8.70679e-11	0.107895	1.65808e-10	1.63039e-10	3.05412e-10	9.13998e-10	1.49284e-10	1.32559e-10	3.05017e-10	3.27122e-10	1.74267e-10	1.75696e-10	2.03998e-10	2.11402e-10	3.70798e-10	2.4388e-10
560	D-Arabitol	729.4	15.8658	5	305	3.47987e-10	1.61492e-10	3.18169e-10	1.00295e-10	8.8405e-11	8.82277e-11	1.84096e-10	2.39134e-10	1.54756e-10	1.96157e-10	2.9115e-10	2.20114e-10	8.70679e-11	1.98063e-10	1.65808e-10	1.63039e-10	3.05412e-10	9.13998e-10	0.675599	1.32559e-10	0.1126	0.874248	1.74267e-10	1.75696e-10	0.368546	0.627274	3.70798e-10	0.311678
561	ribitol	383.167	15.9029	6	52	3.47987e-10	1.61492e-10	3.18169e-10	1.00295e-10	8.8405e-11	8.82277e-11	1.84096e-10	2.39134e-10	0.00654833	1.96157e-10	0.0108105	2.20114e-10	8.70679e-11	0.00289315	1.65808e-10	0.00787102	0.00910759	0.0374236	0.00359106	1.32559e-10	0.00966554	3.27122e-10	1.74267e-10	1.75696e-10	2.03998e-10	2.11402e-10	3.70798e-10	2.4388e-10
562	Aconitic Acid	350.808	15.9301	26	273	3.47987e-10	0.00297876	0.052798	1.00295e-10	8.8405e-11	8.82277e-11	0.00929612	0.00115062	0.00982621	0.00572781	0.0153805	0.0032054	0.00855695	0.00730792	0.00488883	0.00875218	0.0196956	0.0620022	0.00884761	0.00617891	0.0183942	3.27122e-10	0.00676012	0.0159138	0.0148152	2.11402e-10	0.0518243	0.0148856
564	D-(glycerol 1-phosphate)	499.611	15.9464	18	159	0.0506042	0.00980293	0.313376	0.126288	8.8405e-11	8.82277e-11	0.0833452	0.00612191	1.54756e-10	0.0401082	2.9115e-10	0.0090045	0.0407369	0.0159953	0.040656	1.63039e-10	0.11934	0.261838	1.49284e-10	1.32559e-10	0.0703056	0.17393	0.0358403	0.100145	0.071806	0.212004	0.250719	0.140741
565	3,6-Anhydro-D-galactose 2	683.667	15.9532	27	89	0.123538	0.0486397	0.956672	0.368622	0.311629	8.82277e-11	0.301517	0.034454	0.360345	0.225573	0.493453	0.0714483	0.229146	0.235736	0.237129	0.41145	0.698743	1.68209	0.309652	0.271075	0.601689	0.584915	0.100217	0.262517	0.2133	0.482187	0.69547	0.389768
566	Lyxonic acid, 1,4-lactone	327.25	15.972	24	187	0.013182	0.00417145	0.0392488	1.00295e-10	8.8405e-11	8.82277e-11	0.0094337	2.39134e-10	0.00623081	0.00408407	0.00735815	2.20114e-10	8.70679e-11	0.00294551	1.65808e-10	0.00689806	0.0120809	0.0294355	0.0078539	0.00333496	0.00993388	0.0389439	0.00388956	0.00665911	0.0138386	0.0232134	0.0311405	0.0196142
567	3,6-Anhydro-D-galactose 2	305.286	15.9951	7	191	3.47987e-10	1.61492e-10	0.0271874	1.00295e-10	8.8405e-11	8.82277e-11	0.00453123	2.39134e-10	1.54756e-10	1.96157e-10	0.0334081	2.20114e-10	0.0144425	0.0079751	1.65808e-10	0.0203524	3.05412e-10	0.0788759	1.49284e-10	0.0233051	0.0204222	3.27122e-10	1.74267e-10	1.75696e-10	2.03998e-10	2.11402e-10	0.025892	0.00431534
568	Diglycerol 1	512.867	16.0358	15	205	0.0851475	1.61492e-10	3.18169e-10	1.00295e-10	8.8405e-11	0.017112	0.0170433	0.0102278	1.54756e-10	1.96157e-10	2.9115e-10	0.0305053	8.70679e-11	0.00678886	1.65808e-10	1.63039e-10	3.05412e-10	0.0749593	0.0150808	1.32559e-10	0.0150067	3.27122e-10	0.0151208	0.00514824	0.00478426	2.11402e-10	0.0207801	0.00763891
569	putrescine 2	689.731	16.0436	26	174	1.08907	0.187088	0.830782	0.143827	8.8405e-11	0.353048	0.43397	0.0771482	0.203725	0.179745	0.392191	0.22472	0.149053	0.20443	0.278501	0.371862	3.05412e-10	1.92926	0.0982256	0.314089	0.498656	3.27122e-10	0.0615159	0.162226	0.192033	2.11402e-10	0.295939	0.118619
570	Glucose-1-phosphate	643.143	16.0517	7	96	3.47987e-10	1.61492e-10	3.18169e-10	1.00295e-10	8.8405e-11	8.82277e-11	1.84096e-10	2.39134e-10	1.54756e-10	1.96157e-10	2.9115e-10	2.20114e-10	8.70679e-11	1.98063e-10	1.65808e-10	0.00200804	3.05412e-10	0.00764866	1.49284e-10	0.00139986	0.00184276	0.00111962	1.74267e-10	0.000473226	2.03998e-10	0.000944224	0.00142417	0.000660207
571	Diglycerol 2	238.769	16.0786	13	204	0.00805084	0.00156477	0.0048269	0.00144861	8.8405e-11	8.82277e-11	0.00264852	2.39134e-10	0.0013125	1.96157e-10	2.9115e-10	2.20114e-10	0.00187729	0.000531632	0.00174593	1.63039e-10	0.00541608	0.0150012	0.00244143	0.00229548	0.00448335	3.27122e-10	1.74267e-10	1.75696e-10	2.03998e-10	2.11402e-10	3.70798e-10	2.4388e-10
572	fucose 2	382.9	16.1133	10	191	3.47987e-10	1.61492e-10	3.18169e-10	1.00295e-10	8.8405e-11	8.82277e-11	1.84096e-10	2.39134e-10	1.54756e-10	0.00120101	0.00305188	0.000560048	8.70679e-11	0.000802157	1.65808e-10	0.00194488	3.05412e-10	9.13998e-10	1.49284e-10	0.00288921	0.000805682	3.27122e-10	0.000194021	0.000554001	0.00192036	0.0031333	3.70798e-10	0.000966948
573	Analyte 671	139.2	16.1088	15	75	3.47987e-10	1.61492e-10	3.18169e-10	1.00295e-10	0.013048	8.82277e-11	0.00217467	2.39134e-10	0.0191114	1.96157e-10	0.0178678	2.20114e-10	0.0146527	0.00860533	0.0255747	1.63039e-10	0.0350795	0.209868	0.0188829	0.0185822	0.0513312	0.0192652	0.00225165	1.75696e-10	2.03998e-10	2.11402e-10	0.0232644	0.00746354
574	Diglycerol 1	497.714	16.1057	7	191	3.47987e-10	0.00134741	0.00812976	0.00080417	8.8405e-11	8.82277e-11	0.00171356	0.000846728	1.54756e-10	1.96157e-10	2.9115e-10	2.20114e-10	8.70679e-11	0.000141121	1.65808e-10	1.63039e-10	0.00324316	9.13998e-10	1.49284e-10	1.32559e-10	0.000540526	3.27122e-10	1.74267e-10	1.75696e-10	2.03998e-10	2.11402e-10	3.70798e-10	2.4388e-10
575	putrescine 2	270.214	16.1469	28	188	3.47987e-10	0.000651888	0.0319739	0.00901247	0.0159647	8.82277e-11	0.00960048	0.000721677	0.0133886	0.00849062	0.0279046	0.00379752	0.0126433	0.0111577	0.012434	0.0185955	0.0270253	0.0886706	0.00868997	0.0173338	0.0287915	0.0213719	0.00205644	0.00815549	0.0068376	0.0296475	0.0209788	0.0148413
576	3,6-Anhydro-D-galactose 3	800.586	16.1666	29	231	0.0286554	0.00600152	0.0153017	0.0045786	0.00451343	0.00837039	0.0112368	0.00989979	0.00754257	0.00661735	0.0136133	0.0084938	0.00853273	0.00911659	0.00730148	0.00789701	0.0188365	0.0676693	0.00943661	0.0083343	0.0199125	0.00588371	0.00238128	0.00217321	0.00249246	0.00441474	0.00831004	0.00427591
577	Glucose-1-phosphate	670.571	16.2302	28	89	0.118649	0.0269777	0.684157	0.284659	0.300437	8.82277e-11	0.235813	0.02646	0.344953	0.180764	0.490402	0.0595821	0.210657	0.218803	0.221793	0.42867	0.581428	1.21159	0.288837	0.278868	0.501864	0.486501	0.0675635	0.182423	0.106356	0.57505	0.440833	0.309788
578	unknown	665.727	16.2431	11	217	3.47987e-10	1.61492e-10	0.219958	0.110654	0.133208	8.82277e-11	0.0773034	2.39134e-10	1.54756e-10	1.96157e-10	2.9115e-10	2.20114e-10	0.116605	0.0194341	1.65808e-10	0.188189	3.05412e-10	0.683734	0.154519	1.32559e-10	0.171074	3.27122e-10	1.74267e-10	0.0765051	2.03998e-10	0.163517	3.70798e-10	0.0400037
579	gentisic acid	493.25	16.2477	4	355	0.00564823	1.61492e-10	3.18169e-10	1.00295e-10	8.8405e-11	8.82277e-11	0.000941372	2.39134e-10	1.54756e-10	1.96157e-10	2.9115e-10	2.20114e-10	8.70679e-11	1.98063e-10	1.65808e-10	1.63039e-10	3.05412e-10	9.13998e-10	1.49284e-10	1.32559e-10	3.05017e-10	0.0038577	0.00186643	1.75696e-10	2.03998e-10	2.11402e-10	0.00464989	0.001729
580	D-(glycerol 1-phosphate)	806.345	16.2637	29	299	0.111236	0.0169562	0.0654233	1.00295e-10	0.0257345	8.82277e-11	0.0365584	0.00701441	0.0148423	0.0112008	0.0280496	0.0120681	0.0167096	0.0149808	0.0120337	0.0163829	0.0367684	0.0888474	0.0155762	0.0123045	0.0303189	0.0501996	0.0290149	0.0230595	0.00974845	0.062127	0.0654168	0.0399277
582	Diglycerol 1	209.4	16.3083	25	204	0.00621437	1.61492e-10	0.0661152	0.0446855	0.0202954	0.0753187	0.0354382	2.39134e-10	0.103735	0.00857201	0.0944866	0.00402361	0.055602	0.0444031	0.0524046	0.0617054	0.106778	0.214384	0.0624825	0.0869013	0.0974427	0.040945	0.00572724	0.0161988	0.0101039	2.11402e-10	0.0513928	0.020728
583	Glucose-1-phosphate	930.357	16.3323	28	217	1.34938	0.307377	0.73553	0.288636	0.323433	0.451732	0.576014	0.266392	0.3639	0.323999	0.70099	0.443643	0.329878	0.4048	1.65808e-10	0.45358	0.803598	2.62079	0.516738	0.458863	0.808927	0.819339	0.347616	0.26805	0.160099	0.713817	0.762311	0.511872
584	glutamine 1	229.333	16.3651	12	407	3.47987e-10	1.61492e-10	3.18169e-10	1.00295e-10	8.8405e-11	8.82277e-11	1.84096e-10	0.00325802	1.54756e-10	1.96157e-10	2.9115e-10	2.20114e-10	8.70679e-11	0.000543004	0.00696239	0.0131486	0.0183528	9.13998e-10	0.00272841	0.0138574	0.00917494	0.0121413	0.00232652	0.00423178	0.0024192	0.0117874	0.0114538	0.00739335
585	2-deoxy-D-glucose 2	483.312	16.3868	16	345	3.47987e-10	0.000618258	0.0327636	0.0274741	8.8405e-11	8.82277e-11	0.0101426	0.00210055	1.54756e-10	0.0218995	2.9115e-10	2.20114e-10	8.70679e-11	0.00400001	1.65808e-10	1.63039e-10	0.0700658	0.152112	0.0402805	1.32559e-10	0.043743	3.27122e-10	0.00851862	1.75696e-10	2.03998e-10	2.11402e-10	0.0309025	0.00657018
586	Glucose-1-phosphate	660.115	16.4053	26	257	0.0410196	0.00790965	3.18169e-10	0.101344	0.220489	0.188293	0.0931759	0.00839342	0.411561	0.20387	0.384735	0.0234865	0.153694	0.197623	0.243399	0.350414	0.317415	0.986268	0.208796	1.32559e-10	0.351049	3.27122e-10	0.0332064	0.180711	0.130982	0.308599	0.301447	0.159158
588	unknown	656.25	16.4233	4	319	3.47987e-10	0.00652708	3.18169e-10	0.0256006	8.8405e-11	0.0442388	0.0127278	2.39134e-10	1.54756e-10	1.96157e-10	2.9115e-10	2.20114e-10	8.70679e-11	1.98063e-10	1.65808e-10	1.63039e-10	3.05412e-10	9.13998e-10	1.49284e-10	1.32559e-10	3.05017e-10	3.27122e-10	1.74267e-10	1.75696e-10	2.03998e-10	2.11402e-10	3.70798e-10	2.4388e-10
589	2-deoxy-D-glucose 2	645.4	16.4265	10	319	3.47987e-10	1.61492e-10	3.18169e-10	1.00295e-10	8.8405e-11	8.82277e-11	1.84096e-10	2.39134e-10	1.54756e-10	1.96157e-10	2.9115e-10	2.20114e-10	0.0207334	0.00345557	1.65808e-10	0.0460069	3.05412e-10	0.120631	0.0272679	1.32559e-10	0.0323176	0.0588013	1.74267e-10	0.0166969	0.0189414	0.0455188	0.0420146	0.0303288
590	3,6-Anhydro-D-galactose 4	434.167	16.5461	6	392	3.47987e-10	1.61492e-10	3.18169e-10	1.00295e-10	8.8405e-11	8.82277e-11	1.84096e-10	2.39134e-10	1.54756e-10	1.96157e-10	2.9115e-10	2.20114e-10	8.70679e-11	1.98063e-10	1.65808e-10	1.63039e-10	3.05412e-10	9.13998e-10	1.49284e-10	1.32559e-10	3.05017e-10	0.00639431	1.74267e-10	0.00246771	0.00221054	0.00563909	0.00504367	0.00362589
591	O-Phosphorylethanolamine	509	16.4969	7	299	0.00363674	0.00044641	3.18169e-10	0.000935544	8.8405e-11	8.82277e-11	0.000836449	2.39134e-10	1.54756e-10	1.96157e-10	2.9115e-10	0.000264646	8.70679e-11	4.41079e-05	1.65808e-10	1.63039e-10	3.05412e-10	9.13998e-10	1.49284e-10	1.32559e-10	3.05017e-10	3.27122e-10	0.00155077	1.75696e-10	2.03998e-10	0.00191209	3.70798e-10	0.000577144
592	2-Deoxy-D-galactose 2	651.464	16.5219	28	204	0.020994	0.00361489	0.117784	0.031272	8.8405e-11	8.82277e-11	0.0289442	0.00367679	0.10195	0.05987	0.108994	0.00894249	0.0784368	0.0603118	0.0731155	0.100804	0.103743	0.347371	0.0629894	0.072679	0.126784	0.134335	1.74267e-10	0.0461152	0.0466553	0.118904	0.0994765	0.0742477
593	unknown	473.182	16.5498	11	429	3.47987e-10	1.61492e-10	3.18169e-10	1.00295e-10	8.8405e-11	0.00461345	0.000768908	2.39134e-10	0.00560425	1.96157e-10	2.9115e-10	2.20114e-10	8.70679e-11	0.000934041	1.65808e-10	0.00798649	3.05412e-10	9.13998e-10	1.49284e-10	0.00562742	0.00226899	3.27122e-10	1.74267e-10	0.00541709	0.00990501	0.0091962	0.0227078	0.00787101
594	Analyte 696	224.533	16.5711	15	81	3.47987e-10	0.0987209	3.18169e-10	0.190257	8.8405e-11	8.82277e-11	0.048163	0.0643723	1.54756e-10	0.172219	0.288941	0.179575	0.112225	0.136222	1.65808e-10	1.63039e-10	0.324062	1.54906	0.209326	1.32559e-10	0.347074	3.27122e-10	0.187403	1.75696e-10	2.03998e-10	2.11402e-10	0.437297	0.104117
596	2-Deoxy-D-galactose 2	652.857	16.579	7	289	3.47987e-10	1.61492e-10	3.18169e-10	1.00295e-10	8.8405e-11	8.82277e-11	1.84096e-10	2.39134e-10	1.54756e-10	1.96157e-10	2.9115e-10	2.20114e-10	8.70679e-11	1.98063e-10	1.65808e-10	1.63039e-10	3.05412e-10	0.329569	0.0668217	0.0739494	0.0783901	0.167854	0.0101586	1.75696e-10	0.0524858	0.10088	3.70798e-10	0.0552297
597	Methoxamedrine 1	271	16.6206	6	312	0.00244829	0.000565466	0.0020583	1.00295e-10	8.8405e-11	8.82277e-11	0.000845342	2.39134e-10	1.54756e-10	1.96157e-10	2.9115e-10	2.20114e-10	8.70679e-11	1.98063e-10	1.65808e-10	1.63039e-10	0.00113198	0.00508296	1.49284e-10	1.32559e-10	0.00103582	3.27122e-10	1.74267e-10	1.75696e-10	2.03998e-10	2.11402e-10	3.70798e-10	2.4388e-10
598	2-Deoxy-D-galactose 2	658.25	16.6479	28	217	0.0413059	0.00943438	1.36314	0.348662	8.8405e-11	0.477599	0.373356	2.39134e-10	0.814711	1.1089	0.805748	0.0501498	0.34362	0.520522	0.729163	0.689969	0.846811	3.22253	0.598457	0.624359	1.11855	1.57562	0.119676	0.676814	0.473582	1.18289	1.24245	0.878506
599	2-deoxy-D-glucose 2	235.545	16.7061	22	276	0.00722662	1.61492e-10	0.0019353	0.000940707	8.8405e-11	0.000992814	0.00184924	2.39134e-10	0.00259248	0.00104539	0.00389283	2.20114e-10	0.00184084	0.00156192	0.00191446	0.00374932	0.00567689	0.0119132	0.0026275	0.00296635	0.00480796	0.000671816	1.74267e-10	0.000271704	2.03998e-10	0.000741172	0.0010773	0.000460332
600	farnesol 3	361.435	16.7478	23	93	3.47987e-10	0.0178986	0.0377929	1.00295e-10	0.0156369	0.0174178	0.014791	2.39134e-10	0.0152854	0.0157096	0.0394322	0.0245394	8.70679e-11	0.0158278	1.65808e-10	0.0206023	0.0369891	0.188615	0.0187428	0.0161651	0.0468523	0.0542785	0.0392301	0.0237551	0.0130228	0.0537334	0.0863041	0.045054
602	shikimic acid	910.138	16.782	29	204	0.64465	0.128576	0.321976	0.45712	0.067672	0.364033	0.330671	0.17388	0.525346	0.167295	0.596062	0.272151	0.287593	0.337054	0.233564	0.377381	0.727938	1.36855	0.395689	0.459421	0.593757	0.241214	0.402192	0.0883588	0.0357349	0.143645	0.385973	0.216186
604	Analyte 709	0	16.8737	4	52	3.47987e-10	1.61492e-10	3.18169e-10	1.00295e-10	8.8405e-11	8.82277e-11	1.84096e-10	2.39134e-10	1.54756e-10	1.96157e-10	2.9115e-10	2.20114e-10	8.70679e-11	1.98063e-10	1.65808e-10	1.63039e-10	3.05412e-10	9.13998e-10	0.010077	1.32559e-10	0.0016795	3.27122e-10	0.0171938	1.75696e-10	2.03998e-10	0.0242277	0.0306876	0.0120182
605	Analyte 710	105.5	16.8902	4	52	3.47987e-10	1.61492e-10	3.18169e-10	1.00295e-10	8.8405e-11	8.82277e-11	1.84096e-10	2.39134e-10	1.54756e-10	1.96157e-10	2.9115e-10	2.20114e-10	8.70679e-11	1.98063e-10	1.65808e-10	1.63039e-10	3.05412e-10	0.0858438	1.49284e-10	1.32559e-10	0.0143073	3.27122e-10	1.74267e-10	0.0188714	2.03998e-10	0.00604476	0.0065422	0.00524306
606	citric acid	764.2	16.8765	5	273	3.47987e-10	0.377142	3.18169e-10	1.00295e-10	8.8405e-11	8.82277e-11	0.0628571	2.39134e-10	1.54756e-10	1.96157e-10	2.9115e-10	0.140129	8.70679e-11	0.0233548	1.65808e-10	1.63039e-10	3.05412e-10	9.13998e-10	1.49284e-10	1.32559e-10	3.05017e-10	3.27122e-10	0.236736	0.0686867	2.03998e-10	2.11402e-10	0.20519	0.0851021
608	Analyte 713	68.7778	16.9189	18	378	0.0136958	1.61492e-10	3.18169e-10	1.00295e-10	0.0175688	0.01474	0.00766743	2.39134e-10	0.0240898	1.96157e-10	2.9115e-10	2.20114e-10	8.70679e-11	0.00401497	0.0188692	0.0239645	0.0312799	9.13998e-10	0.0155232	0.0153402	0.0174962	0.0409809	1.74267e-10	1.75696e-10	0.0198694	0.0318471	3.70798e-10	0.0154496
609	3,4-dihydroxybenzoic acid	760	16.9373	19	193	3.47987e-10	1.61492e-10	0.0153582	0.00916411	8.8405e-11	0.00665725	0.00519659	2.39134e-10	1.54756e-10	0.0136465	0.018121	0.0152015	0.00775039	0.0091199	1.65808e-10	1.63039e-10	0.0190999	0.082894	0.0175877	0.0104965	0.0216797	0.00886983	1.74267e-10	0.00759529	2.03998e-10	2.11402e-10	0.0162426	0.00545129
610	Analyte 715	104.182	16.9454	11	152	3.47987e-10	1.61492e-10	3.18169e-10	1.00295e-10	8.8405e-11	8.82277e-11	1.84096e-10	2.39134e-10	1.54756e-10	0.00448136	2.9115e-10	2.20114e-10	8.70679e-11	0.000746893	0.00612384	0.00172974	0.00319104	0.0201111	0.00114414	1.32559e-10	0.0053833	0.00284869	1.74267e-10	0.00117716	2.03998e-10	2.11402e-10	3.70798e-10	0.000670977
611	isocitric acid 2	335.385	17.0147	13	276	3.47987e-10	1.61492e-10	3.18169e-10	1.00295e-10	8.8405e-11	8.82277e-11	1.84096e-10	2.39134e-10	1.54756e-10	0.000698745	2.9115e-10	2.20114e-10	0.000450412	0.000191526	0.000679129	1.63039e-10	0.00186672	9.13998e-10	0.000827048	1.32559e-10	0.00056215	0.00116567	1.74267e-10	0.000548032	0.000557617	2.11402e-10	0.00139794	0.000611544
612	Analyte 718	123.588	17.0248	17	87	3.47987e-10	1.61492e-10	3.18169e-10	0.00163138	8.8405e-11	0.00258512	0.000702751	2.39134e-10	0.00149001	0.00417621	0.00722515	2.20114e-10	0.00119109	0.00234708	0.00410973	1.63039e-10	0.00642266	0.0206091	0.00214035	0.00264868	0.00598841	0.00389938	0.000692089	0.002204	2.03998e-10	0.00256231	3.70798e-10	0.00155963
613	Dehydroascorbic Acid 1	218.231	17.0451	13	333	0.0025277	0.000414342	3.18169e-10	0.000390516	0.000411094	0.000490893	0.000705758	2.39134e-10	0.000840814	1.96157e-10	2.9115e-10	2.20114e-10	8.70679e-11	0.000140136	1.65808e-10	1.63039e-10	0.00197531	0.00351836	1.49284e-10	0.000854383	0.00105801	3.27122e-10	1.74267e-10	1.75696e-10	2.03998e-10	0.00035674	0.000794619	0.000191893
614	Tagatose 1	405.75	17.062	28	133	0.0651766	0.0163299	0.123806	0.0117126	0.0113014	8.82277e-11	0.0380544	0.0279943	0.0562214	0.051885	0.153464	0.0842722	0.032238	0.0676791	0.0814793	0.0575678	0.0880349	0.169796	0.0347189	0.0518936	0.0805818	0.043963	0.0110183	0.0309359	0.0304383	0.0211287	0.0508406	0.0313874
616	1,5-Anhydroglucitol	188.462	17.0896	13	185	3.47987e-10	1.61492e-10	0.00634243	0.00201205	8.8405e-11	8.82277e-11	0.00139241	2.39134e-10	1.54756e-10	1.96157e-10	2.9115e-10	0.0008951	8.70679e-11	0.000149183	0.00161032	1.63039e-10	3.05412e-10	9.13998e-10	1.49284e-10	1.32559e-10	0.000268387	0.00274963	0.000649999	0.00132237	2.03998e-10	2.11402e-10	0.00437423	0.00151604
617	4-aminobenzoic acid	467.6	17.1017	5	266	0.00107488	0.000179913	3.18169e-10	1.00295e-10	0.000175673	0.000215951	0.000274403	2.39134e-10	1.54756e-10	1.96157e-10	2.9115e-10	2.20114e-10	8.70679e-11	1.98063e-10	1.65808e-10	0.000246766	3.05412e-10	9.13998e-10	1.49284e-10	1.32559e-10	4.11279e-05	3.27122e-10	1.74267e-10	1.75696e-10	2.03998e-10	2.11402e-10	3.70798e-10	2.4388e-10
619	1,5-Anhydroglucitol	541.826	17.1534	23	244	0.00451795	0.000691	3.18169e-10	0.000764336	8.8405e-11	0.000181873	0.00102586	2.39134e-10	1.54756e-10	0.00197212	0.000633579	0.000625372	0.000847045	0.000679686	0.00050457	0.000749885	0.00108306	9.13998e-10	0.000882121	0.000401568	0.000603535	0.000469951	0.000661057	0.000679201	0.000687262	0.000800038	0.00340884	0.00111773
620	Farnesal 6	435.414	17.1473	29	68	0.199897	0.0350902	0.128916	0.0401074	0.0334326	8.82277e-11	0.0729072	0.0183044	0.0309891	0.0271847	0.115298	0.0429174	0.0396289	0.0457205	0.046068	0.0580914	0.14151	0.387894	0.0399025	0.0553583	0.121471	0.0771291	0.0194985	0.0320816	0.0208862	0.0490208	0.148517	0.0578556
621	Dehydroascorbic Acid 1	819.241	17.1826	29	173	3.47987e-10	0.0355541	0.0319096	0.0204271	0.00957239	0.0310047	0.0214113	0.0231909	0.0213228	0.0168506	0.0497191	0.0252865	0.0329131	0.0282138	0.0271428	0.0417738	0.0611169	0.321745	0.0373269	0.021601	0.0851177	0.0222746	0.0306545	0.0102356	0.00885508	0.0143976	0.0370622	0.0205799
622	Atrazine-2-hydroxy 3	295.875	17.2093	24	58	3.47987e-10	0.0302961	0.0797334	0.0250766	0.0147431	8.82277e-11	0.0249749	2.39134e-10	0.00866832	1.96157e-10	0.0455926	0.0378819	0.0149479	0.0178485	0.0251765	0.019789	0.0690625	9.13998e-10	0.0337264	0.0231214	0.0284793	3.27122e-10	0.0362359	0.0162424	0.0178123	2.11402e-10	0.0783751	0.0247776
623	Methyl-beta-D-galactopyranoside	869.75	17.2307	28	204	0.274451	0.042505	0.908231	0.24978	0.203951	8.82277e-11	0.27982	0.0295391	0.110872	0.193917	0.327422	0.101825	0.136309	0.149981	0.242354	0.21089	0.538146	9.13998e-10	0.269357	0.1999	0.243441	0.258607	0.108359	0.126398	0.158914	0.344352	0.476717	0.245558
624	quinic acid	749.852	17.2828	27	345	0.0859169	0.0144225	0.0184205	1.00295e-10	0.00253521	0.00955327	0.0218081	0.0379283	0.0219039	0.0058155	0.0316998	2.20114e-10	8.70679e-11	0.0162246	0.0142714	0.0194552	0.0506876	0.128013	0.0245523	0.0243561	0.0435559	0.011498	1.74267e-10	0.00508495	0.00220679	0.00450118	0.0266597	0.00832511
625	D-alanyl-D-alanine 1	631.952	17.32	21	188	3.47987e-10	1.61492e-10	0.00573804	1.00295e-10	0.000747767	8.82277e-11	0.00108097	0.00365409	1.54756e-10	1.96157e-10	0.00373617	2.20114e-10	0.00122317	0.00143557	1.65808e-10	1.63039e-10	0.00487575	0.00971313	0.000998381	1.32559e-10	0.00259788	0.00326784	1.74267e-10	0.00199958	0.00129941	0.002285	0.00596571	0.00246959
626	Dithioerythritol	387.333	17.3175	6	221	3.47987e-10	1.61492e-10	3.18169e-10	1.00295e-10	0.00044185	8.82277e-11	7.36418e-05	2.39134e-10	0.00215643	1.96157e-10	0.00914448	2.20114e-10	8.70679e-11	0.00188348	1.65808e-10	1.63039e-10	3.05412e-10	0.0691205	0.0100665	0.00679345	0.0143301	3.27122e-10	1.74267e-10	1.75696e-10	2.03998e-10	2.11402e-10	3.70798e-10	2.4388e-10
627	adenine	177	17.3987	14	95	0.0181931	1.61492e-10	0.0170116	0.0053215	8.8405e-11	0.00414995	0.00744603	2.39134e-10	1.54756e-10	1.96157e-10	0.012766	2.20114e-10	8.70679e-11	0.00212767	0.0062252	1.63039e-10	0.0153207	9.13998e-10	1.49284e-10	1.32559e-10	0.00359098	3.27122e-10	0.00557235	0.00784736	2.03998e-10	0.00705286	0.0202349	0.00678457
628	fructose 1	928.167	17.4144	12	52	0.0335983	1.61492e-10	0.0290392	1.00295e-10	0.00559755	0.00287711	0.011852	0.0287053	0.0100328	1.96157e-10	0.0473705	2.20114e-10	8.70679e-11	0.0143514	1.65808e-10	1.63039e-10	3.05412e-10	9.13998e-10	1.49284e-10	1.32559e-10	3.05017e-10	3.27122e-10	1.74267e-10	1.75696e-10	2.03998e-10	2.11402e-10	3.70798e-10	2.4388e-10
629	unknown	928.667	17.4183	3	51	3.47987e-10	1.61492e-10	3.18169e-10	1.00295e-10	8.8405e-11	8.82277e-11	1.84096e-10	2.39134e-10	1.54756e-10	1.96157e-10	2.9115e-10	2.20114e-10	8.70679e-11	1.98063e-10	0.012163	1.63039e-10	0.0211959	0.0514234	1.49284e-10	1.32559e-10	0.0141304	3.27122e-10	1.74267e-10	1.75696e-10	2.03998e-10	2.11402e-10	3.70798e-10	2.4388e-10
630	galactose 1	627	17.432	7	95	3.47987e-10	1.61492e-10	3.18169e-10	1.00295e-10	8.8405e-11	8.82277e-11	1.84096e-10	2.39134e-10	1.54756e-10	1.96157e-10	2.9115e-10	2.20114e-10	8.70679e-11	1.98063e-10	1.65808e-10	0.00739454	0.0153207	0.0459534	1.49284e-10	1.32559e-10	0.0114448	3.27122e-10	0.000468734	1.75696e-10	0.00158416	0.00123252	0.000499586	0.000630834
632	fructose 2	825.4	17.5637	5	262	3.47987e-10	1.61492e-10	3.18169e-10	1.00295e-10	8.8405e-11	8.82277e-11	1.84096e-10	2.39134e-10	1.54756e-10	1.96157e-10	2.9115e-10	2.20114e-10	8.70679e-11	1.98063e-10	1.65808e-10	1.63039e-10	3.05412e-10	9.13998e-10	1.49284e-10	1.32559e-10	3.05017e-10	0.0932842	0.0668328	0.0612407	0.0510568	0.0787337	3.70798e-10	0.0585247
633	unknown	489.1	17.5536	10	146	3.47987e-10	1.61492e-10	3.18169e-10	0.133794	0.172931	8.82277e-11	0.0511209	2.39134e-10	0.272808	0.355086	0.391143	2.20114e-10	8.70679e-11	0.169839	1.65808e-10	1.63039e-10	3.05412e-10	9.13998e-10	1.49284e-10	1.32559e-10	3.05017e-10	3.27122e-10	1.74267e-10	1.75696e-10	2.03998e-10	2.11402e-10	3.70798e-10	2.4388e-10
634	Gluconic lactone 2	623	17.5513	8	52	3.47987e-10	1.61492e-10	0.019374	1.00295e-10	8.8405e-11	8.82277e-11	0.00322901	2.39134e-10	1.54756e-10	1.96157e-10	2.9115e-10	2.20114e-10	8.70679e-11	1.98063e-10	0.0105734	1.63039e-10	3.05412e-10	9.13998e-10	1.49284e-10	1.32559e-10	0.00176224	0.022163	1.74267e-10	0.0110168	2.03998e-10	2.11402e-10	0.0152762	0.008076
636	fructose 2	660.889	17.5793	9	197	3.47987e-10	1.61492e-10	3.18169e-10	1.00295e-10	8.8405e-11	8.82277e-11	1.84096e-10	2.39134e-10	1.54756e-10	1.96157e-10	2.9115e-10	2.20114e-10	8.70679e-11	1.98063e-10	0.00393421	0.00850013	0.0159054	9.13998e-10	0.00784704	1.32559e-10	0.00603113	0.0148896	0.0037813	1.75696e-10	0.00474895	0.00997379	0.00752785	0.00682025
637	Analyte 753	74.2273	17.6288	22	95	0.0288276	0.015429	3.18169e-10	0.0086679	8.8405e-11	0.00386035	0.00946414	0.00895875	0.0094509	1.96157e-10	0.0164453	0.017984	0.00649331	0.00988872	0.00724666	1.63039e-10	0.0180748	0.0589608	1.49284e-10	1.32559e-10	0.0140471	0.0172158	0.00912481	0.00834862	2.03998e-10	2.11402e-10	0.0301837	0.0108122
639	mannose 2	108.5	17.6996	10	32	0.0307577	1.61492e-10	3.18169e-10	0.00755706	0.00632605	0.00583366	0.00841241	0.0193302	1.54756e-10	1.96157e-10	2.9115e-10	2.20114e-10	8.70679e-11	0.0032217	1.65808e-10	1.63039e-10	3.05412e-10	9.13998e-10	0.0130795	1.32559e-10	0.00217992	3.27122e-10	1.74267e-10	1.75696e-10	2.03998e-10	0.0192044	3.70798e-10	0.00320074
640	mannose 2	706.182	17.8671	11	432	0.00440782	1.61492e-10	0.00287101	1.00295e-10	0.00171498	8.82277e-11	0.00149897	0.00069714	1.54756e-10	1.96157e-10	2.9115e-10	0.0005408	8.70679e-11	0.000206323	6.47923e-07	1.63039e-10	3.05412e-10	9.13998e-10	1.49284e-10	1.32559e-10	1.08265e-07	3.27122e-10	0.000594799	1.75696e-10	2.03998e-10	2.11402e-10	0.00084095	0.000239292
643	D-Talose 2	866	17.8054	6	73	3.47987e-10	1.61492e-10	3.18169e-10	1.00295e-10	8.8405e-11	8.82277e-11	1.84096e-10	2.39134e-10	1.54756e-10	1.96157e-10	2.9115e-10	2.20114e-10	8.70679e-11	1.98063e-10	1.65808e-10	1.63039e-10	3.05412e-10	9.13998e-10	13.7626	1.32559e-10	2.29377	26.8586	1.74267e-10	12.7204	12.1137	17.6539	24.8365	15.6972
644	Gluconic lactone 3	446.875	17.8528	8	275	3.47987e-10	1.61492e-10	0.00313469	1.00295e-10	8.8405e-11	8.82277e-11	0.000522448	2.39134e-10	1.54756e-10	1.96157e-10	2.9115e-10	2.20114e-10	8.70679e-11	1.98063e-10	1.65808e-10	1.63039e-10	3.05412e-10	9.13998e-10	1.49284e-10	1.32559e-10	3.05017e-10	0.00264694	1.74267e-10	0.00117624	0.00115974	0.00262385	0.00606808	0.00227914
645	D-Talose 2	772.333	17.8233	9	287	3.47987e-10	1.61492e-10	3.18169e-10	1.00295e-10	8.8405e-11	8.82277e-11	1.84096e-10	2.39134e-10	0.00187844	1.96157e-10	2.9115e-10	0.00416819	8.70679e-11	0.00100777	1.65808e-10	1.63039e-10	0.00640621	9.13998e-10	0.00959632	0.00396528	0.00332797	0.00445268	0.00217417	1.75696e-10	2.03998e-10	0.00927934	3.70798e-10	0.00265103
646	glucose 2	255.043	17.8954	23	244	3.47987e-10	1.61492e-10	0.0150871	0.00839623	8.8405e-11	0.00469552	0.00469648	0.00736291	0.00610505	0.00682251	0.018007	0.00829431	8.70679e-11	0.0077653	0.00683968	0.0145889	0.0196422	0.0423424	0.00628272	0.0044561	0.015692	0.0093099	1.74267e-10	0.00352263	2.03998e-10	0.0049497	0.0136843	0.00524442
647	mannose 2	533.407	17.901	27	110	3.47987e-10	0.00826329	0.0109617	0.00620585	0.00405356	8.82277e-11	0.00491407	0.00419031	0.00832496	0.0155393	0.021449	0.0193866	0.00407161	0.0121603	0.0153542	0.00847615	0.0159899	0.0589195	0.00773981	0.00729935	0.0189632	0.0168474	0.0149819	1.75696e-10	0.0028672	0.0165956	0.0271402	0.013072
648	D-Talose 2	894.038	17.9583	26	160	1.16515	0.465718	0.668356	0.290937	0.175271	0.185141	0.491762	0.793761	0.469597	1.96157e-10	0.870974	2.20114e-10	0.225109	0.39324	0.411129	0.53615	0.831766	1.84702	0.373751	0.344717	0.724089	0.89416	1.74267e-10	0.402222	0.333629	0.416608	0.842085	0.481451
651	lysine	657.167	17.994	6	156	0.0044885	0.00120583	0.00461617	1.00295e-10	8.8405e-11	8.82277e-11	0.00171842	2.39134e-10	1.54756e-10	0.000940607	0.0015241	2.20114e-10	8.70679e-11	0.000410785	1.65808e-10	1.63039e-10	3.05412e-10	9.13998e-10	1.49284e-10	1.32559e-10	3.05017e-10	3.27122e-10	1.74267e-10	1.75696e-10	2.03998e-10	2.11402e-10	3.70798e-10	2.4388e-10
653	Sedoheptulose	722.25	18.0623	4	203	3.47987e-10	1.61492e-10	3.18169e-10	1.00295e-10	8.8405e-11	8.82277e-11	1.84096e-10	2.39134e-10	1.54756e-10	1.96157e-10	2.9115e-10	2.20114e-10	8.70679e-11	1.98063e-10	1.65808e-10	1.63039e-10	3.05412e-10	9.13998e-10	1.49284e-10	1.32559e-10	3.05017e-10	0.00149824	1.74267e-10	0.000842107	2.03998e-10	2.11402e-10	0.00151392	0.000642378
654	D-galacturonic acid 1	294.538	18.0245	13	232	3.47987e-10	1.61492e-10	3.18169e-10	0.000739213	0.000228101	0.000279562	0.000207813	2.39134e-10	0.000605867	0.00121763	0.00285781	2.20114e-10	8.70679e-11	0.000780218	0.00149649	0.00154145	0.0014235	9.13998e-10	0.00120944	0.00115858	0.00113824	0.00278479	1.74267e-10	1.75696e-10	2.03998e-10	0.000652143	3.70798e-10	0.000572822
655	mannitol	347.111	18.0293	27	304	0.00709628	0.00145972	0.00490456	0.00304782	0.00108407	0.0015068	0.00318321	0.00163433	0.00227615	0.00303306	0.00804748	0.00471932	0.00121418	0.00348742	0.00377397	1.63039e-10	0.00638329	0.0101482	0.00312246	0.00292779	0.00439261	0.00605469	0.00133441	0.00196339	2.03998e-10	0.00272262	0.0043429	0.00273634
656	sorbitol	623.462	18.0624	13	234	3.47987e-10	2.00404e-05	0.000198854	0.000303527	8.8405e-11	8.82277e-11	8.70703e-05	2.39134e-10	1.54756e-10	0.000129187	2.9115e-10	0.000169983	8.71521e-05	6.43871e-05	1.65808e-10	1.63039e-10	3.05412e-10	9.13998e-10	1.49284e-10	1.32559e-10	3.05017e-10	0.00152117	0.000274141	1.75696e-10	0.00056066	0.000580735	0.00151717	0.000742312
657	3,4-Dihydroxymandelic acid	436.333	18.0624	18	159	3.47987e-10	1.61492e-10	0.0346185	1.00295e-10	0.0076092	0.00684827	0.00817933	2.39134e-10	0.010088	0.0163927	0.0399898	2.20114e-10	0.00796712	0.0124063	1.65808e-10	1.63039e-10	3.05412e-10	0.108264	1.49284e-10	1.32559e-10	0.0180439	0.0232344	1.74267e-10	0.0169657	0.0107828	2.11402e-10	0.0230473	0.0123384
659	sorbitol	844.417	18.0949	24	319	3.47987e-10	0.00576561	0.00595447	0.00409926	0.0029743	8.82277e-11	0.00313227	0.00369663	0.00271164	0.00444082	0.008066	0.00534731	0.00226628	0.00442145	0.00519902	1.63039e-10	0.00850995	0.0229305	0.00456454	0.00315588	0.00739332	0.00864539	0.00613212	0.00257675	0.00249492	2.11402e-10	0.00514719	0.00416606
660	ascorbate	603.241	18.1083	29	244	3.47987e-10	0.0414501	0.0516391	0.0351152	0.0101112	0.0183383	0.026109	0.0376866	0.0167321	0.0191934	0.0708426	0.0361629	0.0123193	0.0321562	0.0307129	1.63039e-10	0.0713294	0.175679	0.0277487	0.0188684	0.0540564	0.0384148	0.0318588	0.0140731	0.0119753	0.0182897	0.0346836	0.0248826
661	glucuronic acid 2	343.4	18.1103	5	175	3.47987e-10	1.61492e-10	3.18169e-10	1.00295e-10	8.8405e-11	8.82277e-11	1.84096e-10	2.39134e-10	1.54756e-10	1.96157e-10	0.00206808	2.20114e-10	8.70679e-11	0.000344681	0.00104972	1.63039e-10	0.00169332	0.00495303	1.49284e-10	1.32559e-10	0.00128268	3.27122e-10	1.74267e-10	1.75696e-10	2.03998e-10	2.11402e-10	3.70798e-10	2.4388e-10
663	sorbitol	375.769	18.1346	26	232	0.00394895	0.00115278	0.00273182	0.0013036	0.000438326	8.82277e-11	0.00159591	0.00174665	0.00126965	0.00134635	0.00486732	0.00345181	0.000533876	0.00220261	0.00214372	0.00222475	0.0033737	0.00516348	0.000655005	0.00169135	0.002542	0.00270062	1.74267e-10	0.00100116	2.03998e-10	0.000550184	0.000972582	0.000870758
664	coniferyl alcohol	557.593	18.1684	27	324	0.00169736	0.000359303	0.00114585	0.000432478	0.000196809	0.000260016	0.000681969	0.000567854	1.54756e-10	0.000432727	0.000671679	0.000676478	8.70679e-11	0.000391456	0.000368505	0.000328527	0.000856616	0.00281667	0.000436368	0.000343243	0.00085832	0.0011932	0.000792073	0.000620553	0.000212955	0.00090599	0.00178732	0.000918683
665	pentadecanoic acid	389	18.1792	27	91	0.00262894	0.00110067	0.0025398	0.00111209	0.000222984	0.000329177	0.00132228	0.00116454	1.54756e-10	0.000920664	0.00224302	2.20114e-10	8.70679e-11	0.00072137	0.000995581	0.0011996	0.0018405	0.00527274	0.00076125	0.000735098	0.00180079	0.00203562	0.0012578	0.000860058	0.000588132	0.00153402	0.00278205	0.00150961
666	ascorbate	519.793	18.2011	29	332	3.47987e-10	0.00115991	0.00152688	0.000812174	0.000311227	0.000384677	0.000699145	0.00104278	0.000631424	0.000813542	0.0019939	0.00164145	0.000518267	0.0011069	0.00128102	0.00130971	0.0019711	0.00833622	0.00106887	0.000693345	0.00244338	0.00146531	0.001224	0.000717389	0.000317791	0.00096362	0.00147647	0.00102743
668	unknown	457.682	18.2161	22	159	3.47987e-10	0.00162011	0.00238522	0.00126814	0.00027075	8.82277e-11	0.000924037	2.39134e-10	0.000848618	0.00175263	0.00387148	2.20114e-10	0.000675725	0.00119141	0.00204917	0.00209232	0.00291895	0.0134311	0.0020256	0.00140485	0.003987	0.00280506	1.74267e-10	1.75696e-10	0.000815427	0.00249973	3.70798e-10	0.00102004
669	conduritol b epoxide 2	723.037	18.2296	27	191	0.00622762	0.00163972	0.00462516	0.00149784	0.000741231	0.000820999	0.0025921	0.00207149	0.0018438	0.00344973	0.00600378	0.00711456	0.000968685	0.00357534	0.00426746	0.00368283	3.05412e-10	0.0281186	0.00473956	1.32559e-10	0.00680141	0.00601244	0.00156132	0.00216173	0.000408833	0.00304364	0.00372427	0.00281871
670	ascorbate	222.5	18.2564	26	175	3.47987e-10	1.61492e-10	0.00544818	0.0033424	0.000880024	0.00107625	0.00179114	0.00542759	0.00174272	0.00143764	2.9115e-10	0.00763616	8.70679e-11	0.00270735	0.0025154	1.63039e-10	0.00577075	0.0174161	0.00326007	0.00177554	0.00512298	0.00737973	0.00431864	0.00240253	0.0014455	0.00419567	0.00651895	0.00437684
671	conduritol b epoxide 2	579.931	18.2805	29	361	3.47987e-10	0.000811911	0.00132551	1.00295e-10	0.000320814	0.000335664	0.00046565	0.000749671	0.000632352	0.000544943	0.00195075	0.000816041	0.000270632	0.000827398	0.000662418	0.00106387	0.0014252	0.00316483	0.000689748	0.00045042	0.00124275	3.27122e-10	0.000577797	0.000789407	0.000352331	0.00105188	0.0014426	0.000702335
673	conduritol b epoxide 2	558.652	18.3187	23	250	3.47987e-10	0.000462405	0.00151214	0.000579014	8.8405e-11	8.82277e-11	0.000425593	2.39134e-10	1.54756e-10	0.000365319	0.00122578	2.20114e-10	8.70679e-11	0.000265184	0.000679029	0.000657129	0.00107715	0.00244802	0.000471149	0.000355725	0.000948035	0.00130676	1.74267e-10	0.000470019	2.03998e-10	0.000866391	0.000951577	0.000599125
674	D-galacturonic acid 2	527.417	18.3185	12	75	3.47987e-10	1.61492e-10	3.18169e-10	1.00295e-10	8.8405e-11	0.00838561	0.0013976	2.39134e-10	0.0136588	0.0250107	2.9115e-10	0.00442908	0.00267127	0.00762831	1.65808e-10	1.63039e-10	3.05412e-10	9.13998e-10	0.0156289	0.0123505	0.00466323	3.27122e-10	1.74267e-10	0.0257269	0.0215004	2.11402e-10	0.0313617	0.0130982
675	unknown	144.625	18.3884	24	175	3.47987e-10	0.00126026	0.000903908	0.000652436	8.8405e-11	0.000189062	0.000500944	0.00107902	0.000224665	0.000237228	2.9115e-10	2.20114e-10	8.70679e-11	0.000256819	1.65808e-10	1.63039e-10	0.00113182	0.00294372	0.00058008	1.32559e-10	0.000775936	0.00135079	0.000773028	0.000512134	0.000191933	0.000836383	0.00136516	0.000838239
676	Analyte 799	174.172	18.4249	29	85	0.00426082	0.00115034	0.00602326	1.00295e-10	0.00118617	0.00118137	0.00230033	0.000608734	0.000956416	0.00169235	0.00482841	0.00217756	0.000535416	0.00179981	0.00255341	0.0024626	0.00437556	0.0070918	0.00203797	0.00141483	0.00332269	0.00639676	0.00151616	0.00291901	0.00143158	0.00408199	0.00560561	0.00365852
677	Analyte 800	485.762	18.4723	21	443	0.000175855	0.000209936	0.00034193	1.00295e-10	8.8405e-11	8.34025e-05	0.000135187	0.000115527	1.54756e-10	0.000196467	0.000385297	6.9093e-05	8.70679e-11	0.000127731	1.65808e-10	0.000254479	0.000456436	0.00128212	1.49284e-10	0.000222497	0.000369256	0.000267024	0.000193204	0.000254187	0.00015972	2.11402e-10	0.000412743	0.00021448
678	Galactonic acid	514.893	18.4744	28	191	0.00832822	0.00175369	0.00412411	0.00342446	0.000774044	8.82277e-11	0.00306742	0.00225051	0.00101156	0.00176776	0.00516695	0.00679661	0.00142356	0.00306949	0.00199897	0.00411148	0.00621	0.0148778	0.00299138	0.00243017	0.00543664	0.00734282	0.00294248	0.00190255	0.00262903	0.00363446	0.00403711	0.00374807
679	D-galacturonic acid 2	337.241	18.4945	29	143	0.00824659	0.00146085	0.0373844	0.0214491	0.00524166	0.0105318	0.0140524	0.00123333	0.00255086	0.00610138	0.0177626	0.00523278	0.00365415	0.00608919	0.00609253	0.0086035	0.0153426	0.0431873	0.00744062	0.00408687	0.0141256	0.0389641	0.00728808	0.0279728	0.0115556	0.0404288	0.0389059	0.0275192
680	Analyte 803	254.562	18.529	16	242	1.39639e-05	3.88014e-05	0.000749083	1.00295e-10	0.000190094	8.82277e-11	0.000165324	2.39134e-10	0.000194871	3.92314e-10	0.000600203	2.20114e-10	8.70679e-11	0.000132513	1.65808e-10	1.63039e-10	3.05412e-10	0.00317612	1.49284e-10	0.000304749	0.000580145	3.27122e-10	4.96958e-05	1.75696e-10	2.03998e-10	0.00029534	3.77191e-05	6.37926e-05
681	canavanine 1	286.4	18.6033	10	204	3.47987e-10	1.61492e-10	3.18169e-10	1.00295e-10	0.000485516	8.82277e-11	8.09195e-05	2.39134e-10	0.000499286	1.96157e-10	0.00227629	2.20114e-10	8.70679e-11	0.000462595	1.65808e-10	0.00105054	0.00195229	9.13998e-10	1.49284e-10	0.000723972	0.000621134	3.27122e-10	1.74267e-10	1.75696e-10	2.03998e-10	0.00163909	0.00202354	0.000610438
682	Galactonic acid	410.259	18.6198	27	73	0.136505	0.0295451	0.0465054	0.0347411	0.00663138	0.00833064	0.0437098	0.0431382	0.0109568	1.96157e-10	0.0782425	2.20114e-10	0.0133108	0.0242747	0.0248916	0.0399136	0.0762935	0.173495	0.035165	0.0240704	0.0623049	0.0943023	0.0282119	0.0311513	0.016926	0.0244955	0.0451236	0.0400351
683	Analyte 808	167.714	18.6332	14	335	0.00112253	0.000262022	0.000505593	0.000194451	8.8405e-11	8.82277e-11	0.000347432	2.39134e-10	1.54756e-10	1.96157e-10	0.000345136	2.20114e-10	8.70679e-11	5.75229e-05	0.000204463	1.63039e-10	3.05412e-10	9.13998e-10	1.49284e-10	1.32559e-10	3.40774e-05	0.000548498	0.000523293	0.000479801	0.000143077	0.000475261	0.000568273	0.000456367
684	Saccharic acid	172.724	18.6487	29	221	0.00345345	0.00126131	0.00244397	0.00135102	8.8405e-11	0.00034914	0.00147648	0.00214256	0.000673257	0.00110139	0.0024695	0.00268251	0.000733305	0.00163375	0.00143248	0.00142401	0.00318996	0.0105885	0.00146216	0.000791377	0.00314808	0.0036677	0.00250043	0.00132622	0.00261322	0.00190282	0.00382792	0.00263972
685	Galactonic acid	489.793	18.6947	29	204	0.00874212	0.00154987	0.00674776	0.00305353	0.00148976	0.00183524	0.00390305	0.00457855	0.00498984	0.00499939	0.0125122	0.00688685	0.00290232	0.00614485	0.00707679	0.00856827	0.0110202	0.0397882	0.00548867	0.00584514	0.0129645	0.00692265	0.00137634	0.00231976	0.0023482	0.0033201	0.00426408	0.00342519
687	Guanidinosuccinic acid 3	291.429	18.7504	7	84	0.000869329	1.61492e-10	3.18169e-10	0.000241127	8.8405e-11	0.000130386	0.000206807	2.39134e-10	1.54756e-10	1.96157e-10	2.9115e-10	2.20114e-10	8.70679e-11	1.98063e-10	1.65808e-10	0.000192296	0.000461504	0.00163801	0.000282703	1.32559e-10	0.000429086	3.27122e-10	1.74267e-10	1.75696e-10	2.03998e-10	2.11402e-10	3.70798e-10	2.4388e-10
688	Analyte 813	187.286	18.7555	28	143	0.00423243	0.00090402	0.00249326	1.00295e-10	0.000361488	0.000475333	0.00141109	0.000615129	0.00032153	0.000741832	0.00184738	0.00243407	0.000339627	0.00104993	0.00118829	0.00095401	0.00204989	0.00721394	0.000882296	0.000514524	0.00213382	0.00157504	0.00143674	0.00109931	0.00055203	0.00193237	0.00236756	0.00149384
690	4-Hydroxymethyl-3-methoxyphenoxyacetic acid	117	18.8819	23	72	0.0105623	0.00246131	0.00599386	0.00295645	0.00119835	0.00175164	0.00415398	0.00181367	0.00121987	0.00203007	0.00395472	0.0029726	0.0011031	0.00218234	0.00168616	1.63039e-10	0.00413685	0.00845796	0.0015888	1.32559e-10	0.00264496	0.00835032	0.00179169	0.00320998	0.00193895	2.11402e-10	0.00720917	0.00375002
691	Analyte 817	121.792	18.8985	24	73	0.0193206	1.61492e-10	0.0254484	1.00295e-10	0.0035536	0.00665673	0.00916323	0.00358745	0.00399604	0.00971059	0.0190533	2.20114e-10	0.00539375	0.00695686	0.00728105	0.0200465	0.0161377	9.13998e-10	0.0135653	0.00694772	0.010663	3.27122e-10	0.0048879	0.0130243	0.00663246	0.0210159	0.018152	0.0106188
692	Analyte 818	293.172	18.9479	29	204	0.0147248	0.00376381	0.00861569	0.00567023	0.00215361	0.00284277	0.00629515	0.00532017	0.00434833	0.00308811	0.0145393	0.0134395	0.00232374	0.00717653	0.00488518	0.00950426	0.00904431	0.0201258	0.00452654	0.00591599	0.00900035	0.0130628	0.00296506	0.00409717	0.00248215	0.00763528	0.0101759	0.00673639
693	methyl heptadecanoate	415.261	19.0026	23	87	3.47987e-10	1.61492e-10	0.00118132	0.000559408	0.000239856	0.000187587	0.000361362	2.39134e-10	0.000538616	0.000406814	0.000879289	2.20114e-10	0.000142507	0.000327871	0.000558725	0.000673805	0.000858589	0.00425621	0.000348425	0.00027329	0.00116151	0.00132777	1.74267e-10	0.000431074	2.03998e-10	2.11402e-10	0.000863331	0.000437029
694	Glucoheptonic acid 2	377.44	19.0258	25	89	0.000966845	1.61492e-10	0.00569877	1.00295e-10	0.000614672	0.0013589	0.00143987	2.39134e-10	0.0015965	0.00210786	0.00495374	0.0010668	0.0012268	0.00182528	0.00195385	1.63039e-10	0.00411512	0.0135884	1.49284e-10	0.0015331	0.00353175	0.0046279	0.000655718	0.00253438	0.00133382	0.00418813	0.00405148	0.00289857
695	palmitoleic acid	407.792	19.0811	24	73	3.47987e-10	0.0206806	0.0314943	1.00295e-10	0.00465241	8.82277e-11	0.00947122	0.0161223	0.0100875	0.0079647	0.0311766	0.047134	8.70679e-11	0.0187475	0.0129074	1.63039e-10	0.027316	0.055409	0.0131046	1.32559e-10	0.0181228	0.0357138	0.0135381	1.75696e-10	0.06214	2.11402e-10	3.70798e-10	0.0185653
697	Analyte 824	248.75	19.0713	8	143	3.47987e-10	1.61492e-10	3.18169e-10	1.00295e-10	8.8405e-11	8.82277e-11	1.84096e-10	2.39134e-10	1.54756e-10	1.96157e-10	2.9115e-10	2.20114e-10	8.70679e-11	1.98063e-10	0.000846258	0.000837183	0.00167357	0.0061688	0.000969359	0.000466681	0.00182697	3.27122e-10	1.74267e-10	0.000846294	2.03998e-10	2.11402e-10	3.70798e-10	0.000141049
698	mucic acid	560.727	19.0836	11	333	3.47987e-10	0.000770306	3.18169e-10	0.000208833	0.000113699	8.82277e-11	0.00018214	0.000449946	1.54756e-10	1.96157e-10	0.000336628	2.20114e-10	6.53508e-05	0.000141988	1.65808e-10	1.63039e-10	3.05412e-10	9.13998e-10	0.000221942	1.32559e-10	3.69906e-05	3.27122e-10	0.000512198	1.75696e-10	2.03998e-10	2.11402e-10	0.00106555	0.000262958
699	palmitic acid	944.862	19.1653	29	117	0.403189	0.191621	0.274596	0.103091	0.0371557	0.0431274	0.175463	0.272854	0.0795153	0.0994568	0.239855	2.20114e-10	0.0473638	0.123174	0.106726	0.147962	0.224788	0.715574	0.117351	0.114367	0.237795	0.262746	0.248991	0.0950614	0.0470155	0.230262	0.389791	0.212311
700	Glucoheptonic acid 2	368.833	19.1022	12	36	3.47987e-10	1.61492e-10	3.18169e-10	1.00295e-10	8.8405e-11	8.82277e-11	1.84096e-10	2.39134e-10	1.54756e-10	0.00102211	2.9115e-10	2.20114e-10	8.70679e-11	0.000170353	0.000959967	0.0013528	0.000207663	0.000155733	1.49284e-10	0.000628945	0.000550851	1.80319e-05	1.74267e-10	1.75696e-10	0.000602376	2.11402e-10	3.70798e-10	0.000103402
701	unknown	438.6	19.207	20	143	3.47987e-10	0.00658187	0.0054421	0.00502948	0.000674133	0.00168833	0.00323599	0.00251642	1.54756e-10	1.96157e-10	0.00186659	0.00909911	0.000568743	0.00234181	0.000879178	1.63039e-10	3.05412e-10	9.13998e-10	1.49284e-10	1.32559e-10	0.00014653	0.0048114	1.74267e-10	0.00336546	0.00166151	0.00617567	0.00783059	0.00397411
704	Isopropyl-beta-D-thiogalactopyranoside	434.25	19.2468	8	73	3.47987e-10	1.61492e-10	3.18169e-10	1.00295e-10	8.8405e-11	8.82277e-11	1.84096e-10	2.39134e-10	1.54756e-10	1.96157e-10	2.9115e-10	2.20114e-10	8.70679e-11	1.98063e-10	1.65808e-10	0.00795893	0.00892272	0.0420228	1.49284e-10	0.0065942	0.0109164	0.0223176	1.74267e-10	0.00387079	0.00511248	2.11402e-10	3.70798e-10	0.00521682
705	Analyte 833	14.76	19.2971	25	93	0.00200301	1.61492e-10	0.00124224	1.00295e-10	8.8405e-11	0.000282308	0.000587927	0.00085416	0.000614439	0.00034982	0.00215524	2.20114e-10	0.000389971	0.000727272	0.000638442	0.0010833	0.00141099	0.00483784	0.000633116	0.000723191	0.00155448	0.00114283	1.74267e-10	0.000906438	2.03998e-10	0.00107013	0.00196126	0.000846777
706	Analyte 834	92.7037	19.3166	27	174	0.00228344	0.000539152	0.00138526	0.000492022	0.000351055	0.000411779	0.000910451	0.0004935	0.000642995	0.000455929	0.00113585	0.000811369	0.000312686	0.000642054	0.000483986	0.000474081	0.000853969	0.00342869	0.000336657	0.000392424	0.000994967	0.00170854	0.000497303	1.75696e-10	2.03998e-10	0.00101182	0.00166705	0.00081412
707	Analyte 835	0	19.3455	28	85	0.00232632	0.000389865	0.0142144	1.00295e-10	0.00463086	0.00298009	0.00409025	2.39134e-10	0.0031339	0.00366185	0.0107871	0.00412701	0.00134835	0.00384303	0.0074656	0.00609438	0.00904513	0.0140225	0.00571667	0.00481333	0.00785961	0.0147058	0.00189083	0.00613934	0.00322131	0.0145082	0.0146619	0.00918789
708	Analyte 836	105.444	19.3621	9	143	0.00199978	1.61492e-10	0.000769314	0.000359771	8.8405e-11	8.82277e-11	0.000521477	2.39134e-10	1.54756e-10	1.96157e-10	2.9115e-10	0.00107135	8.70679e-11	0.000178558	1.65808e-10	1.63039e-10	3.05412e-10	0.00146649	1.49284e-10	1.32559e-10	0.000244415	0.000588873	0.000725757	1.75696e-10	2.03998e-10	0.000932523	0.000928998	0.000529359
709	Analyte 837	218.615	19.3962	26	355	0.00197651	0.00119225	0.00138169	0.00180984	8.8405e-11	0.000382985	0.00112388	0.00303363	0.000617842	1.96157e-10	0.00133889	2.20114e-10	8.70679e-11	0.000831726	0.0012214	0.00128428	0.00414627	0.0175064	0.00167199	0.000901298	0.00445528	0.00436353	1.74267e-10	0.00109963	0.001662	0.00194408	0.00495929	0.00233809
710	Isopropyl-beta-D-thiogalactopyranoside	485.357	19.4204	14	204	3.47987e-10	1.61492e-10	3.18169e-10	1.00295e-10	0.000679695	8.82277e-11	0.000113283	2.39134e-10	0.0021863	0.0013544	0.00521616	2.20114e-10	0.00106672	0.00163726	0.00284049	0.00293987	0.00458714	0.0144008	0.00162246	0.00271695	0.00485129	0.00149492	0.000230886	1.75696e-10	2.03998e-10	0.00324021	3.70798e-10	0.000827671
711	N-Acetyl-D-galactosamine 3	505.4	19.5048	5	143	3.47987e-10	1.61492e-10	3.18169e-10	1.00295e-10	8.8405e-11	8.82277e-11	1.84096e-10	2.39134e-10	1.54756e-10	1.96157e-10	2.9115e-10	2.20114e-10	0.000269556	4.49261e-05	1.65808e-10	1.63039e-10	3.05412e-10	9.13998e-10	1.49284e-10	1.32559e-10	3.05017e-10	0.00106205	1.74267e-10	0.000604442	2.03998e-10	2.11402e-10	0.00185506	0.000586926
713	unknown	569.87	19.5565	23	122	0.0419143	0.0114912	3.18169e-10	1.00295e-10	0.00336196	0.00330768	0.0100125	3.01754e-05	0.00358482	0.00142474	2.9115e-10	0.0204677	0.00316743	0.00477915	0.0169504	0.0060504	3.05412e-10	9.13998e-10	0.0022656	0.00161483	0.0044802	0.00847226	1.74267e-10	0.000810753	2.03998e-10	0.00899239	0.0158296	0.00568417
714	myo-inositol	907.724	19.5725	29	217	0.735897	0.460789	0.645696	0.28322	0.103312	0.170071	0.399831	0.465963	0.213243	0.37332	0.563929	0.474676	0.152909	0.374007	0.331029	0.364383	0.742667	2.12857	0.291046	0.214425	0.678687	0.355342	0.504359	0.288938	0.214607	0.321604	0.748116	0.405494
715	ferulic acid	693.414	19.6096	29	338	3.47987e-10	0.0019063	0.0026533	0.00130858	0.000636105	0.00115781	0.00127702	0.000948744	0.00097961	0.00099453	0.00248118	0.00339997	0.000985069	0.00163152	0.00139862	0.00117992	0.00299455	0.00795908	0.000927805	0.00084939	0.00255156	0.00266621	0.00137177	0.00102748	0.000522049	0.00284346	0.00293007	0.00189351
716	Linoleic acid methyl ester	778.923	19.6458	26	67	0.0118709	0.00258744	0.0107941	0.00946128	0.00307633	0.00586571	0.00727596	2.39134e-10	0.00547477	0.00285234	0.00734502	2.20114e-10	0.00433625	0.00333473	0.00848819	0.0119534	0.0191231	0.0880332	0.00284687	0.00397834	0.0224038	0.0151477	0.00253519	0.00311011	2.03998e-10	0.0144606	0.0172745	0.00875468
717	uric acid	255.765	19.6732	17	311	3.47987e-10	0.000211227	0.00031397	0.000142589	8.8405e-11	0.000120749	0.000131423	0.000162179	0.000134351	1.96157e-10	0.000294659	2.20114e-10	0.000122235	0.000118904	1.65808e-10	1.63039e-10	0.00030651	0.00124785	1.49284e-10	0.000199541	0.000292317	3.27122e-10	1.74267e-10	1.75696e-10	2.03998e-10	0.000322059	3.70798e-10	5.36767e-05
718	Linoleic acid methyl ester	699.793	19.7029	29	79	0.0249281	0.0029719	0.0505485	0.0337071	0.022887	0.0215762	0.0261031	0.00202906	0.0271273	0.0209958	0.0397443	0.0165882	0.0110792	0.019594	0.0454982	0.0427672	0.0550644	9.13998e-10	0.0156216	0.0231356	0.0303478	0.0559452	0.0046119	0.0156235	0.00434216	0.0846043	0.0536842	0.0364686
719	N-Acetyl-beta-D-mannosamine 4	779.966	19.7338	29	319	3.47987e-10	0.00308223	0.00387501	0.00201945	0.00181216	0.00225395	0.0021738	0.00255587	0.0026301	0.00148922	0.00540172	0.00424996	0.00189194	0.00303647	0.00265754	0.00412698	0.00522014	0.0165987	0.00171336	0.00235014	0.00544448	0.00369444	0.0012392	0.00095883	0.00186475	0.00293512	0.00364913	0.00239024
720	Linoleic acid methyl ester	422.862	19.7757	29	57	0.0241643	0.00387065	0.00604213	0.00495325	0.00310906	0.00379531	0.00765579	0.00279266	0.00580822	0.00466838	0.0105857	0.0148698	0.00482792	0.00725879	0.0077594	0.00648489	0.0123043	0.0406107	0.00300421	0.00449334	0.0124428	0.0125835	0.00705738	0.0019749	0.000673188	0.0144723	0.0130714	0.00830543
721	d-Glucoheptose 1	391.5	19.8238	6	104	3.47987e-10	1.61492e-10	3.18169e-10	0.000251768	8.8405e-11	8.82277e-11	4.19615e-05	2.39134e-10	1.54756e-10	1.96157e-10	0.000738066	2.20114e-10	8.70679e-11	0.000123011	0.000301217	1.63039e-10	0.000878508	9.13998e-10	1.49284e-10	0.000220177	0.000233317	3.27122e-10	0.000319688	1.75696e-10	2.03998e-10	2.11402e-10	3.70798e-10	5.32815e-05
722	Glucoheptonic acid 3	603.759	19.8461	29	73	3.47987e-10	0.0154069	0.0190503	0.0087681	0.00747006	0.0104051	0.0101834	0.0145218	0.00848685	0.00714944	0.0212238	2.20114e-10	0.00578434	0.00952772	0.01174	0.0173167	0.0222989	0.0761056	0.00790461	0.00983313	0.0241998	0.018602	0.00650587	0.00380949	0.00890955	0.0136955	0.0203476	0.0119783
723	trans-3,5-Dimethoxy-4-hydroxycinnamaldehyde 1	217	19.8567	5	174	3.47987e-10	0.000215662	3.18169e-10	1.00295e-10	8.8405e-11	8.82277e-11	3.59438e-05	2.39134e-10	1.54756e-10	1.96157e-10	2.9115e-10	2.20114e-10	8.70679e-11	1.98063e-10	0.000305558	1.63039e-10	0.000588737	9.13998e-10	1.49284e-10	0.000283684	0.00019633	3.27122e-10	1.74267e-10	1.75696e-10	2.03998e-10	2.11402e-10	3.70798e-10	2.4388e-10
724	Analyte 858	56.8	19.8817	10	204	3.47987e-10	0.000973683	3.18169e-10	1.00295e-10	8.8405e-11	8.82277e-11	0.000162281	0.000885317	0.000549057	1.96157e-10	0.00122633	2.20114e-10	8.70679e-11	0.00044345	1.65808e-10	1.63039e-10	0.00129069	9.13998e-10	0.000489006	1.32559e-10	0.000296617	0.000771593	0.000422825	1.75696e-10	0.000610527	2.11402e-10	3.70798e-10	0.000300824
726	Glucoheptonic acid 3	198.556	19.9541	27	230	0.000811434	0.000425652	0.0012664	0.00131632	0.000722462	0.00096948	0.000918625	2.39134e-10	0.000592094	0.000344228	0.000866991	2.20114e-10	0.00053468	0.000389666	0.000297125	0.00138787	0.00111605	0.00279695	0.00028028	0.000968411	0.00114111	0.000772365	0.000326886	0.00033399	0.000291669	0.00109643	0.0024725	0.000882307
727	Analyte 864	263.148	19.986	27	221	0.00229929	0.00154688	0.00124271	0.000944025	0.000246409	8.82277e-11	0.00104655	0.00187688	0.000848695	0.000928085	0.00157815	0.00235466	8.70679e-11	0.00126441	0.000930168	0.00119228	0.00224893	0.00828559	0.000742678	0.000686023	0.00234761	0.00203522	1.74267e-10	0.000861211	0.0021154	0.00149571	0.00361068	0.00168637
728	Glucoheptonic acid 3	146.214	20.0169	14	175	0.000548018	0.00043159	3.18169e-10	0.000128867	8.8405e-11	0.000116874	0.000204225	2.39134e-10	0.000393921	1.96157e-10	0.000630878	2.20114e-10	0.000101105	0.000187651	0.000456507	1.63039e-10	0.000668136	0.00269881	0.000241717	1.32559e-10	0.000677528	3.27122e-10	0.000130876	1.75696e-10	2.03998e-10	0.000417267	0.000466384	0.000169088
729	heptadecanoic acid	787.655	20.0593	29	117	0.00663678	0.00461977	0.00360063	0.00203628	0.000849808	0.00117099	0.00315238	0.00448099	0.00187522	0.00188655	0.00296883	2.20114e-10	0.000871399	0.00201383	0.00174073	0.00191764	0.00525524	0.0119656	0.00163718	0.0018561	0.00406209	0.00473305	0.004084	0.00149846	0.00105931	0.00476686	0.00876003	0.00415028
730	unknown	413.462	20.087	13	58	3.47987e-10	1.61492e-10	3.18169e-10	1.00295e-10	8.8405e-11	8.82277e-11	1.84096e-10	2.39134e-10	0.000464257	0.000408198	0.000927898	2.20114e-10	8.70679e-11	0.000300059	0.000594195	0.000416388	3.05412e-10	0.00512874	0.00054179	1.32559e-10	0.00111352	3.27122e-10	0.00074112	0.000328567	0.000438638	0.000845841	0.00117241	0.000587764
731	d-Glucoheptose 2	475.69	20.0968	29	204	0.0239333	0.00805161	0.0136206	0.00405211	0.00660715	0.00605243	0.0103862	0.0056734	0.00412784	0.00442153	0.0135824	0.012976	0.003052	0.00730552	0.00813993	0.00672422	0.0097549	0.0522889	0.00424489	0.00516402	0.0143862	0.00931815	0.0028924	0.00260375	0.00459371	0.0079292	0.0114765	0.00646895
732	unknown	344.429	20.1254	14	387	0.000563882	0.000164032	3.18169e-10	0.000126521	8.8405e-11	0.000150845	0.000167547	2.39134e-10	1.54756e-10	1.96157e-10	2.9115e-10	2.20114e-10	7.91836e-05	1.31975e-05	1.65808e-10	0.000255683	0.000505929	9.13998e-10	1.49284e-10	1.32559e-10	0.000126936	0.000380329	0.000193017	1.75696e-10	2.03998e-10	0.000281686	0.000647105	0.000250356
733	unknown	399.087	20.1921	23	219	0.0026236	0.00118309	0.000708938	0.00123243	8.8405e-11	0.000313302	0.00101023	0.00571228	0.00246586	0.00212051	0.0042394	2.20114e-10	0.00171864	0.00270945	1.65808e-10	0.00229474	0.00330498	0.0155369	0.00130185	0.000912447	0.00389182	3.27122e-10	1.74267e-10	0.00083006	2.03998e-10	0.00163682	3.70798e-10	0.000411147
734	unknown	380.571	20.2007	7	73	3.47987e-10	1.61492e-10	3.18169e-10	1.00295e-10	8.8405e-11	8.82277e-11	1.84096e-10	2.39134e-10	1.54756e-10	1.96157e-10	2.9115e-10	2.20114e-10	8.70679e-11	1.98063e-10	0.00618402	1.63039e-10	3.05412e-10	9.13998e-10	1.49284e-10	0.00727007	0.00224235	0.0113983	1.74267e-10	0.00481972	0.00244455	2.11402e-10	0.0215185	0.00669685
735	noradrenaline	511.111	20.2055	18	174	0.000557724	0.000350042	0.000576853	0.000387131	0.000232083	0.00028122	0.000397509	0.000709112	0.000499964	0.000213373	0.000936071	2.20114e-10	0.000280692	0.000439869	1.65808e-10	0.00062082	0.00098792	0.00149074	1.49284e-10	1.32559e-10	0.00051658	3.27122e-10	0.000326863	1.75696e-10	2.03998e-10	2.11402e-10	0.000882071	0.000201489
736	Analyte 875	106.714	20.2452	7	171	3.47987e-10	1.61492e-10	0.00109916	1.00295e-10	8.8405e-11	8.82277e-11	0.000183194	2.39134e-10	1.54756e-10	1.96157e-10	2.9115e-10	2.20114e-10	8.70679e-11	1.98063e-10	1.65808e-10	0.000760735	3.05412e-10	9.13998e-10	1.49284e-10	0.000502535	0.000210545	0.000561858	1.74267e-10	1.75696e-10	0.000231331	2.11402e-10	0.000788961	0.000263692
737	Phytol	894.931	20.3134	29	143	0.0236109	0.00785175	0.0134159	0.0060734	0.00501235	8.82277e-11	0.00932739	0.00607119	0.00756792	0.00607418	0.0145631	0.0117879	0.00470972	0.00846234	0.00743487	0.00999645	0.0146255	0.0461881	0.00462226	0.00654175	0.0149015	0.0160462	0.00550741	0.00562272	0.00367787	0.0109646	0.0215793	0.0105664
738	Analyte 877	36.5	20.3194	12	219	3.47987e-10	1.61492e-10	3.18169e-10	0.000813066	8.8405e-11	8.82277e-11	0.000135511	0.00243148	0.000991878	0.00109479	0.00247257	2.20114e-10	0.000751084	0.0012903	1.65808e-10	1.63039e-10	0.000519737	0.00812544	1.49284e-10	1.32559e-10	0.00144086	0.00152756	0.00209554	1.75696e-10	2.03998e-10	2.11402e-10	0.0025819	0.00103417
739	Analyte 878	0	20.3458	27	205	0.0184344	0.00651025	0.0121572	0.00410908	0.00509578	0.0054062	0.00861883	0.00601277	0.00405423	0.00368149	2.9115e-10	0.011532	0.0031399	0.00473674	0.00759204	0.00676964	0.00996207	9.13998e-10	0.00421206	0.00465417	0.00553167	0.00817229	0.00254549	0.00251729	0.00384635	0.0060459	0.0110089	0.00568938
740	Analyte 879	33.6667	20.3433	6	156	0.000860661	1.61492e-10	3.18169e-10	0.00027547	8.8405e-11	0.000244329	0.000230077	2.39134e-10	1.54756e-10	1.96157e-10	2.9115e-10	2.20114e-10	8.70679e-11	1.98063e-10	1.65808e-10	1.63039e-10	3.05412e-10	9.13998e-10	1.49284e-10	1.32559e-10	3.05017e-10	0.000652599	1.74267e-10	1.75696e-10	2.03998e-10	0.000614597	0.000542964	0.000301693
741	Analyte 880	67.9231	20.354	13	145	3.47987e-10	1.61492e-10	3.18169e-10	1.00295e-10	8.8405e-11	8.82277e-11	1.84096e-10	0.00221601	0.00156401	1.96157e-10	2.9115e-10	2.20114e-10	0.00106385	0.000807312	0.00221582	1.63039e-10	0.00351187	9.13998e-10	0.00149471	0.00154272	0.00146085	3.27122e-10	1.74267e-10	1.75696e-10	2.03998e-10	2.11402e-10	3.70798e-10	2.4388e-10
742	Analyte 881	194.5	20.3827	26	235	0.00177516	0.000603212	0.00131643	0.000300332	0.000401527	0.000467271	0.000810655	0.00071544	0.000270144	0.000397184	0.00136156	0.00172599	0.000234986	0.000784217	0.000868511	0.000604767	0.000726259	9.13998e-10	0.000327555	0.000537269	0.000510727	0.000775924	1.74267e-10	0.000250265	0.000365411	2.11402e-10	0.000633004	0.000337434
743	Phytol	69.6667	20.4206	6	156	3.47987e-10	1.61492e-10	3.18169e-10	1.00295e-10	8.8405e-11	0.000135777	2.26296e-05	2.39134e-10	1.54756e-10	1.96157e-10	2.9115e-10	0.000328345	8.70679e-11	5.47243e-05	1.65808e-10	1.63039e-10	3.05412e-10	9.13998e-10	1.49284e-10	1.32559e-10	3.05017e-10	0.000335244	0.000203793	1.75696e-10	2.03998e-10	0.000289512	3.70798e-10	0.000138092
744	beta-Mannosylglycerate 1	350.586	20.4479	29	101	0.00535902	0.00241998	0.00438846	0.00213671	0.00137264	0.0017004	0.0028962	0.00186797	0.00143511	0.00117458	0.00308241	0.00252201	0.00187824	0.00199339	0.00186126	0.00217522	0.00429889	0.016716	0.00143093	0.00106525	0.00459126	0.00521585	1.74267e-10	0.00209701	0.00123096	0.00469377	0.00921715	0.00374245
745	3-Hydroxypalmitic acid	232.931	20.4591	29	56	0.00710605	0.00340065	0.0034082	0.00520068	0.00147286	0.00215119	0.00378994	0.00757771	0.00314297	0.000667434	0.00422981	0.00699473	8.70679e-11	0.00376878	0.00443281	0.00417939	0.0130663	0.0617702	0.00454331	0.00193191	0.0149873	0.0186225	1.74267e-10	0.00379084	0.00255211	0.0101986	0.0219439	0.00951799
746	beta-Mannosylglycerate 1	454.667	20.4862	24	243	3.47987e-10	0.000752793	0.000550054	0.000226716	0.000206203	0.000294508	0.000338379	2.39134e-10	0.000516374	1.96157e-10	0.000745932	0.00104183	0.000296203	0.00043339	0.00036895	0.000362521	0.000766815	0.00241002	0.000375845	0.000361621	0.000774295	0.000721072	0.000408222	0.00021013	2.03998e-10	0.00039155	0.000729864	0.00041014
747	3-Hydroxypalmitic acid	290.7	20.5021	20	59	0.0263298	1.61492e-10	3.18169e-10	1.00295e-10	0.00484013	0.00498264	0.00602543	2.39134e-10	0.000716093	0.000859128	2.9115e-10	0.0138062	0.00272254	0.00301732	0.000677489	0.00164626	0.00353705	0.0179134	0.00531956	0.00349505	0.00543146	3.27122e-10	0.0150166	1.75696e-10	2.03998e-10	0.0229391	0.0153239	0.00887994
748	2-aminoethanethiol	503.75	20.5484	20	174	0.00114739	0.000625768	0.000846592	0.000198677	0.000299418	8.82277e-11	0.000519642	0.00038406	0.000350717	0.000235886	2.9115e-10	2.20114e-10	0.000176384	0.000191174	1.65808e-10	1.63039e-10	3.05412e-10	9.13998e-10	1.49284e-10	0.000186513	3.10859e-05	0.00123218	0.000492922	0.000551009	0.000421085	0.000735838	0.00150695	0.00082333
751	1,4-Dihydroxy-2-naphthoic acid	307.667	20.5936	3	288	3.47987e-10	0.000292784	3.18169e-10	0.000126358	8.8405e-11	0.000123079	9.03703e-05	2.39134e-10	1.54756e-10	1.96157e-10	2.9115e-10	2.20114e-10	8.70679e-11	1.98063e-10	1.65808e-10	1.63039e-10	3.05412e-10	9.13998e-10	1.49284e-10	1.32559e-10	3.05017e-10	3.27122e-10	1.74267e-10	1.75696e-10	2.03998e-10	2.11402e-10	3.70798e-10	2.4388e-10
752	2,4,6-Trihydroxybenzophenone	251.625	20.6122	16	273	0.00126088	1.61492e-10	3.18169e-10	0.000198055	8.8405e-11	0.0003055	0.000294072	0.000556807	1.54756e-10	1.96157e-10	0.000515446	0.000764886	0.000259326	0.000349411	0.000159668	1.63039e-10	3.05412e-10	0.0012648	0.000291779	1.32559e-10	0.000286041	3.27122e-10	1.74267e-10	1.75696e-10	2.03998e-10	2.11402e-10	0.000741679	0.000123613
753	Analyte 893	276.417	20.6213	12	221	0.00241276	0.00188007	0.00169491	1.00295e-10	8.8405e-11	0.000732124	0.00111998	2.39134e-10	1.54756e-10	1.96157e-10	0.00140948	2.20114e-10	8.70679e-11	0.000234913	1.65808e-10	1.63039e-10	0.00433782	9.13998e-10	1.49284e-10	1.32559e-10	0.000722971	3.27122e-10	1.74267e-10	1.75696e-10	2.03998e-10	0.00159812	3.70798e-10	0.000266354
754	Fructose 2,6-biphosphate degr prod 2	498.12	20.6272	25	211	0.0083142	0.0049789	0.00452192	0.00191185	0.00131564	0.00217274	0.00386921	0.00330071	0.00116582	0.00127568	2.9115e-10	0.00331011	8.70679e-11	0.00150872	0.00098452	0.00121565	0.00330017	9.13998e-10	0.00149733	1.32559e-10	0.00116628	0.00311183	1.74267e-10	0.00175079	0.00184057	0.00302504	3.70798e-10	0.00162137
755	unknown	508	20.6341	11	204	3.47987e-10	1.61492e-10	3.18169e-10	1.00295e-10	8.8405e-11	8.82277e-11	1.84096e-10	0.00138922	1.54756e-10	1.96157e-10	0.00133592	2.20114e-10	0.000113325	0.000473077	0.000597458	1.63039e-10	3.05412e-10	9.13998e-10	1.49284e-10	0.000483411	0.000180145	3.27122e-10	0.000648947	1.75696e-10	0.000896847	2.11402e-10	3.70798e-10	0.000257633
756	linoleic acid	854.241	20.6561	29	54	0.0112992	0.00423521	0.00498916	0.00239622	0.0017301	0.00205192	0.00445031	0.00315155	0.00288178	0.00162747	0.00465076	2.20114e-10	0.00178424	0.0023493	0.00268034	0.00224609	0.00616842	0.0204509	0.00232883	0.002534	0.00606809	0.00465057	0.00531447	0.00173909	0.00069457	0.00521504	3.70798e-10	0.00293562
757	spermidine 2	228.739	20.6748	23	314	0.00849957	0.00207465	3.18169e-10	0.000460383	0.00131729	0.000915581	0.00221125	0.00310828	0.00631391	0.00645342	0.0161791	0.00449202	0.00325691	0.00663395	0.00284716	0.000386211	3.05412e-10	9.13998e-10	0.00762222	0.00519369	0.00267488	3.27122e-10	1.74267e-10	1.75696e-10	0.000305411	0.00493113	3.70798e-10	0.000872757
758	linolenic acid	903.414	20.7179	29	79	0.105792	0.0459368	0.0461589	0.0176183	0.0193448	0.016303	0.041859	0.0249721	0.020652	0.0120773	0.0399186	2.20114e-10	0.0139004	0.0185867	0.0207831	0.018402	0.0541971	0.21114	0.0187976	0.0180305	0.0568918	0.0358579	0.0330841	0.0124624	0.00543077	0.0470021	0.120265	0.0423503
759	oleic acid	712.333	20.71	6	339	3.47987e-10	1.61492e-10	3.18169e-10	1.00295e-10	8.8405e-11	0.000167226	2.78712e-05	2.39134e-10	1.54756e-10	1.96157e-10	2.9115e-10	2.20114e-10	0.000210506	3.50844e-05	1.65808e-10	1.63039e-10	3.05412e-10	0.000758311	1.49284e-10	1.32559e-10	0.000126385	3.27122e-10	1.74267e-10	0.000163767	5.41034e-05	2.11402e-10	0.000521847	0.000123286
760	linolenic acid	283.533	20.7487	15	194	0.00218439	0.000719877	3.18169e-10	1.00295e-10	8.8405e-11	8.82277e-11	0.000484045	2.39134e-10	0.000266519	1.96157e-10	0.000590213	2.20114e-10	8.70679e-11	0.000142789	0.000535029	0.000715859	0.00110217	9.13998e-10	0.000409	0.000169285	0.000488557	0.0011972	1.74267e-10	1.75696e-10	2.03998e-10	0.00122428	3.70798e-10	0.00040358
761	Analyte 902	190.571	20.7557	7	180	0.00351327	1.61492e-10	3.18169e-10	0.00083331	0.000591993	0.000823159	0.000960288	2.39134e-10	1.54756e-10	1.96157e-10	2.9115e-10	2.20114e-10	8.70679e-11	1.98063e-10	0.00105121	1.63039e-10	3.05412e-10	9.13998e-10	1.49284e-10	1.32559e-10	0.000175201	3.27122e-10	1.74267e-10	1.75696e-10	2.03998e-10	0.00230581	0.00388942	0.00103254
762	Elaidic acid	709.273	20.7358	11	180	0.000352587	1.61492e-10	3.18169e-10	8.12638e-05	3.21366e-05	8.82277e-11	7.76647e-05	2.39134e-10	1.54756e-10	0.000138848	2.9115e-10	0.000434776	8.70679e-11	9.5604e-05	1.65808e-10	1.63039e-10	3.05412e-10	9.13998e-10	1.49284e-10	1.32559e-10	3.05017e-10	3.27122e-10	0.000252375	1.75696e-10	2.03998e-10	2.11402e-10	3.70798e-10	4.20627e-05
763	unknown	307	20.79	5	127	3.47987e-10	1.61492e-10	3.18169e-10	0.000306225	8.8405e-11	0.000235233	9.02431e-05	2.39134e-10	1.54756e-10	1.96157e-10	2.9115e-10	2.20114e-10	8.70679e-11	1.98063e-10	1.65808e-10	0.000267091	0.000544006	0.00198487	1.49284e-10	1.32559e-10	0.000465995	3.27122e-10	1.74267e-10	1.75696e-10	2.03998e-10	2.11402e-10	3.70798e-10	2.4388e-10
764	beta-Mannosylglycerate 1	432.25	20.7981	4	205	3.47987e-10	1.61492e-10	3.18169e-10	1.00295e-10	8.8405e-11	8.82277e-11	1.84096e-10	0.00173245	0.00058842	0.000256339	2.9115e-10	0.00169301	8.70679e-11	0.000711703	1.65808e-10	1.63039e-10	3.05412e-10	9.13998e-10	1.49284e-10	1.32559e-10	3.05017e-10	3.27122e-10	1.74267e-10	1.75696e-10	2.03998e-10	2.11402e-10	3.70798e-10	2.4388e-10
765	Analyte 908	0	20.8101	7	103	3.47987e-10	1.61492e-10	3.18169e-10	1.00295e-10	8.8405e-11	8.82277e-11	1.84096e-10	2.39134e-10	1.54756e-10	1.96157e-10	2.9115e-10	2.20114e-10	8.70679e-11	1.98063e-10	1.65808e-10	1.63039e-10	3.05412e-10	9.13998e-10	1.49284e-10	0.00116871	0.000194786	0.00431986	0.00242455	0.00127128	0.00331291	0.00431904	0.00860052	0.00404136
767	Analyte 910	103.5	20.7974	12	103	0.00708007	0.00337163	0.00447209	0.0020356	0.00253933	8.82277e-11	0.00324979	0.00352356	1.54756e-10	0.000581085	0.00307082	2.20114e-10	8.70679e-11	0.00119591	1.65808e-10	1.63039e-10	3.05412e-10	9.13998e-10	1.49284e-10	1.32559e-10	3.05017e-10	3.27122e-10	1.74267e-10	1.75696e-10	2.03998e-10	2.11402e-10	3.70798e-10	2.4388e-10
769	linolenic acid	88.7368	20.8514	19	204	3.47987e-10	1.61492e-10	0.00259199	0.000919028	0.000626868	0.000961	0.000849814	2.39134e-10	1.54756e-10	1.96157e-10	0.00300633	0.00247587	8.70679e-11	0.000913699	0.00181307	0.00254403	0.00394933	0.0123347	0.00143469	0.00201406	0.00401498	0.00244133	1.74267e-10	1.75696e-10	0.00299967	2.11402e-10	0.00361152	0.00150875
770	spermidine 1	216	20.8745	26	174	0.0035271	0.00156482	0.00184968	0.000913956	0.000868907	0.000911077	0.00160592	0.00119145	1.54756e-10	0.00071477	2.9115e-10	0.00191157	0.000676186	0.000748998	0.000424052	0.000847827	0.00167602	0.00429997	1.49284e-10	0.000584588	0.00130541	0.00247345	0.00225415	0.00118255	0.00127245	0.00196024	3.70798e-10	0.00152381
771	Analyte 914	70.8	20.8837	5	232	3.47987e-10	1.61492e-10	3.18169e-10	0.000801192	8.8405e-11	8.82277e-11	0.000133532	2.39134e-10	1.54756e-10	1.96157e-10	2.9115e-10	2.20114e-10	8.70679e-11	1.98063e-10	1.65808e-10	1.63039e-10	3.05412e-10	9.13998e-10	1.49284e-10	1.32559e-10	3.05017e-10	3.27122e-10	0.00162478	1.75696e-10	2.03998e-10	0.00216749	0.00489858	0.00144848
772	linolenic acid	211.143	20.9146	7	194	0.000731968	1.61492e-10	3.18169e-10	0.000185444	9.63952e-05	8.82277e-11	0.000168968	2.39134e-10	1.54756e-10	1.96157e-10	2.9115e-10	2.20114e-10	8.70679e-11	1.98063e-10	0.000297002	1.63039e-10	3.05412e-10	0.0011496	1.49284e-10	1.32559e-10	0.000241101	0.000490642	1.74267e-10	1.75696e-10	2.03998e-10	2.11402e-10	0.00101489	0.000250922
773	stearic acid	919.586	20.9331	29	117	0.0505463	0.0344272	0.0388419	0.0139449	0.00972635	0.0120162	0.0265838	0.0396586	0.0129169	0.0140434	0.0232393	2.20114e-10	0.0112357	0.016849	0.0106136	0.012946	0.0374919	0.124075	0.0151006	0.0101341	0.0350602	0.0323272	1.74267e-10	0.0113373	0.0128113	0.0274405	3.70798e-10	0.013986
774	trans-sinapinic acid	328.778	20.9457	18	168	0.00177877	1.61492e-10	3.18169e-10	1.00295e-10	0.000484883	0.000657269	0.00048682	7.45106e-05	0.000473792	1.96157e-10	0.000558264	2.20114e-10	0.000499718	0.000267714	0.000558213	0.000569756	0.000963762	0.00549937	0.000483743	0.000388679	0.00141059	3.27122e-10	0.00134036	0.000200123	2.03998e-10	2.11402e-10	3.70798e-10	0.000256748
775	Analyte 918	147.267	20.9607	15	182	0.00139061	0.000966947	0.000880543	1.00295e-10	8.8405e-11	8.82277e-11	0.000539683	2.39134e-10	0.000404173	1.96157e-10	2.9115e-10	2.20114e-10	0.000424289	0.000138077	0.000506761	0.000439797	3.05412e-10	9.13998e-10	0.000383566	0.000301139	0.000271877	3.27122e-10	0.00107754	0.000167516	2.03998e-10	2.11402e-10	0.00315018	0.00073254
776	Analyte 919	0	20.9777	4	156	0.000839529	0.000581439	3.18169e-10	0.000111237	8.8405e-11	8.82277e-11	0.000255367	2.39134e-10	1.54756e-10	1.96157e-10	2.9115e-10	2.20114e-10	8.70679e-11	1.98063e-10	1.65808e-10	1.63039e-10	3.05412e-10	0.00142633	1.49284e-10	1.32559e-10	0.000237721	3.27122e-10	1.74267e-10	1.75696e-10	2.03998e-10	2.11402e-10	3.70798e-10	2.4388e-10
777	Glucoheptonic acid 1	209.414	20.9996	29	204	0.0116614	0.00644436	0.0119291	0.00351653	0.00447543	8.82277e-11	0.0063378	0.00426209	0.00352081	0.00536045	0.0065805	0.0078946	0.00364362	0.00521034	0.00369959	0.00541915	0.00896863	0.0418639	0.00417373	0.00358246	0.0112846	0.00648443	0.00334249	0.00194863	0.00539488	0.00411899	0.0117542	0.00550728
778	Analyte 921	198.2	21.0413	5	73	3.47987e-10	1.61492e-10	3.18169e-10	1.00295e-10	8.8405e-11	0.00105489	0.000175816	2.39134e-10	1.54756e-10	1.96157e-10	2.9115e-10	2.20114e-10	8.70679e-11	1.98063e-10	1.65808e-10	0.0118644	3.05412e-10	9.13998e-10	1.49284e-10	1.32559e-10	0.00197739	3.27122e-10	1.74267e-10	0.00156316	0.00591666	0.00870775	3.70798e-10	0.00269793
779	stearic acid	417.643	21.085	14	95	0.000707641	0.000395095	0.000902025	1.00295e-10	0.000310156	0.000172948	0.000414644	2.39134e-10	1.54756e-10	1.96157e-10	0.000472796	2.20114e-10	8.70679e-11	7.87995e-05	0.000293601	1.63039e-10	3.05412e-10	0.00303405	0.000736957	0.000327568	0.00073203	3.27122e-10	1.74267e-10	1.75696e-10	2.03998e-10	0.000930332	0.00118857	0.000353151
780	Glucoheptonic acid 1	149.333	21.096	12	204	3.47987e-10	1.61492e-10	0.0019461	1.00295e-10	0.00040601	0.000727689	0.0005133	2.39134e-10	1.54756e-10	0.00041875	2.9115e-10	2.20114e-10	0.000373271	0.000132004	0.000407015	1.63039e-10	3.05412e-10	0.00497971	0.00033153	0.00039782	0.00101935	3.27122e-10	1.74267e-10	1.75696e-10	2.03998e-10	2.11402e-10	0.00158913	0.000264855
781	alpha-Santonin 1	326.31	21.1194	29	105	0.00307544	1.61492e-10	0.00378568	0.00155926	0.000800476	0.00116289	0.00173062	0.00288789	0.00118373	0.0020659	0.00236115	2.20114e-10	0.000861624	0.00156005	0.00100231	0.00135794	0.00301053	0.0108905	0.00168681	0.000923227	0.00314523	0.00244034	1.74267e-10	0.00107597	0.00181861	0.00258757	3.70798e-10	0.00132042
782	cystine	297	21.1537	5	132	3.47987e-10	0.00178314	3.18169e-10	0.00058377	8.8405e-11	0.000694539	0.000510241	2.39134e-10	1.54756e-10	1.96157e-10	2.9115e-10	2.20114e-10	8.70679e-11	1.98063e-10	1.65808e-10	1.63039e-10	3.05412e-10	9.13998e-10	1.49284e-10	1.32559e-10	3.05017e-10	3.27122e-10	0.00119436	1.75696e-10	2.03998e-10	2.11402e-10	0.0059524	0.00119113
783	Analyte 926	95.1923	21.1577	26	204	0.00716826	0.00369766	0.00718242	1.00295e-10	0.00191943	0.0025205	0.00374804	0.00217523	0.000874803	0.0010383	0.00277924	0.00445104	0.000866041	0.00203078	0.00110503	0.00143538	3.05412e-10	0.00816155	0.00118804	0.00111154	0.00216692	0.00271433	1.74267e-10	0.000527306	0.00275105	0.00180237	0.00524631	0.00217356
784	Glucoheptonic acid 1	354	21.1796	17	290	0.00188867	0.000950606	3.18169e-10	0.000287271	8.8405e-11	8.82277e-11	0.000521091	0.000831703	1.54756e-10	1.96157e-10	2.9115e-10	2.20114e-10	0.000152067	0.000163962	8.58415e-05	0.000382926	0.000587668	9.13998e-10	0.000286352	1.32559e-10	0.000223798	0.000585947	1.74267e-10	0.000235068	0.000230515	0.000540159	0.00178973	0.00056357
785	Analyte 928	178.5	21.1954	12	95	3.47987e-10	1.61492e-10	3.18169e-10	0.000342935	8.8405e-11	0.000347539	0.000115079	0.000717061	0.000562613	1.96157e-10	0.000640186	2.20114e-10	8.70679e-11	0.000319977	1.65808e-10	1.63039e-10	0.00175087	9.13998e-10	0.000975131	0.000570174	0.000549362	3.27122e-10	1.74267e-10	1.75696e-10	2.03998e-10	0.00182087	0.00234946	0.000695056
786	Analyte 929	195.552	21.217	29	221	0.00168	0.00175601	0.0015599	0.000748486	0.000334368	0.000494793	0.00109559	0.00233785	0.000680227	0.00117974	0.00090124	0.0018653	0.000928035	0.0013154	0.000595429	0.000797307	0.00219667	0.00773061	0.000821167	0.000477982	0.00210319	0.00148672	1.74267e-10	0.000789462	2.03998e-10	0.00106802	3.70798e-10	0.000557366
787	Analyte 930	307.828	21.2656	29	82	0.0086445	0.00613747	0.00533502	0.00217249	0.00171099	0.00230855	0.00438484	0.00312526	0.000621995	0.00145151	0.00181074	0.00616525	0.0011449	0.00238661	0.00129192	0.00107381	0.00443126	0.0188613	0.00213683	0.000918708	0.00478564	0.00221803	0.00664366	0.00150507	0.00177682	0.00355125	0.0135797	0.00487909
788	alpha-Santonin 1	392.143	21.2792	28	105	0.00243893	1.61492e-10	0.00272575	0.00123683	0.000708648	0.000824966	0.00132252	0.00199392	0.000696147	0.00164872	0.00135303	2.20114e-10	0.000679906	0.00106195	0.0007601	0.000829821	0.00247627	0.00805053	0.00110911	0.000577374	0.00230053	0.00145604	1.74267e-10	0.000907174	0.0015404	2.11402e-10	3.70798e-10	0.000650602
789	Analyte 932	194.69	21.2928	29	174	0.0128192	0.00872078	0.0100108	0.00389932	0.00471443	0.00459351	0.00745967	0.00431536	0.00271008	0.00457448	0.00502688	0.00728209	0.00275371	0.00444377	0.00195424	0.00315888	0.00733976	0.0154379	0.00149163	0.00247019	0.00530877	0.0109028	0.00860754	0.00589996	0.00865392	0.00960142	3.70798e-10	0.00727761
790	Analyte 933	288.379	21.3206	29	204	0.0245527	0.0138303	0.0174403	0.00356554	0.00604531	0.00834009	0.0122957	0.010103	0.00374264	0.00531373	0.00823807	0.0132158	0.00375281	0.00739435	0.00458436	0.00500487	0.0104539	0.0416038	0.00549605	0.00351335	0.011776	0.00711373	0.00496432	0.00313033	0.0107239	0.00615948	0.0222334	0.00905419
792	Phenyl beta-D-glucopyranoside	588.68	21.3831	25	73	0.0417822	0.0143719	0.0172237	0.00754913	8.8405e-11	0.00535238	0.0143799	0.024671	0.0141825	0.0175883	0.0149163	2.20114e-10	0.00587673	0.0128725	0.00914372	0.0141119	0.0219629	9.13998e-10	0.0122077	0.00893281	0.0110598	0.00940932	1.74267e-10	0.0066509	0.0122308	0.00496083	3.70798e-10	0.00554197
793	Analyte 938	31	21.3981	11	204	3.47987e-10	1.61492e-10	3.18169e-10	1.00295e-10	8.8405e-11	8.82277e-11	1.84096e-10	2.39134e-10	0.00289463	0.00483409	2.9115e-10	2.20114e-10	8.70679e-11	0.00128812	0.00217773	0.00256064	0.00666109	9.13998e-10	0.00231643	0.00221927	0.00265586	3.27122e-10	1.74267e-10	1.75696e-10	2.03998e-10	2.11402e-10	3.70798e-10	2.4388e-10
794	fructose-6-phosphate	166.684	21.464	19	174	3.47987e-10	1.61492e-10	0.00219336	1.00295e-10	0.00080325	0.00076082	0.000626238	0.000430668	0.000440192	0.00106443	0.000701317	2.20114e-10	8.70679e-11	0.000439435	0.000333222	0.000537883	3.05412e-10	0.00327865	0.00040842	1.32559e-10	0.000759696	0.00184586	0.000928522	0.00153999	0.0015511	0.00164731	0.00461974	0.00202209
795	Analyte 941	0	21.4732	29	204	0.0265372	0.0179494	0.1283	0.0321457	0.0515102	0.0426527	0.0498492	0.0123418	0.0513384	0.0637359	0.0883721	0.0444087	0.0335724	0.0489616	0.0397317	0.0677305	0.0922947	0.401357	0.0426013	0.046125	0.114973	0.120879	0.0295121	0.0989816	0.0921148	0.140919	0.229244	0.118608
796	glucose-6-phosphate 1	189.111	21.5102	18	174	3.47987e-10	0.000824001	0.00151524	0.00041173	8.8405e-11	0.000710868	0.000576972	2.39134e-10	0.00031947	0.000877825	2.9115e-10	2.20114e-10	8.70679e-11	0.000199549	1.65808e-10	1.63039e-10	3.05412e-10	9.13998e-10	1.49284e-10	0.000311787	5.19648e-05	0.00142161	0.000970992	0.00111288	0.00125822	0.00125483	3.70798e-10	0.00100309
797	glucose-6-phosphate 2	792.897	21.5198	29	299	0.00699145	0.00353009	0.00224055	0.00101405	0.000821892	0.00115918	0.0026262	0.00190963	0.00016205	0.000449817	0.000545572	0.00154539	0.000402707	0.000835862	0.000149917	0.000553707	0.000838281	0.0020618	0.000416325	0.000160257	0.000696715	0.00229166	1.74267e-10	0.00179106	0.00127016	0.0023162	3.70798e-10	0.00127818
798	glucose-6-phosphate 1	11.9655	21.558	29	119	0.00117576	0.0015533	0.00163419	0.000570126	0.000587014	0.000639581	0.00102666	0.000906716	0.000366778	0.00112664	0.000685019	2.20114e-10	0.000432259	0.000586235	0.000534537	0.00062128	0.00124381	0.00481684	0.000963118	0.000330645	0.00141837	0.00108588	0.0018073	0.00114761	0.00081028	0.00129169	3.70798e-10	0.00102379
800	Analyte 946	64.75	21.6165	12	105	3.47987e-10	1.61492e-10	3.18169e-10	1.00295e-10	8.8405e-11	8.82277e-11	1.84096e-10	2.39134e-10	0.00131818	0.000618427	0.00107685	2.20114e-10	0.00063754	0.0006085	1.65808e-10	0.00126201	0.0012308	0.00353139	0.000823257	0.000545074	0.00123209	3.27122e-10	1.74267e-10	1.75696e-10	2.03998e-10	2.11402e-10	3.70798e-10	2.4388e-10
801	Analyte 947	14.2273	21.6434	22	101	3.47987e-10	1.61492e-10	3.18169e-10	1.00295e-10	8.8405e-11	0.00149261	0.000248769	2.39134e-10	0.00144329	0.00243301	0.00169426	0.000853944	8.70679e-11	0.00107075	0.00131675	1.63039e-10	0.0025701	0.00734314	0.00144797	0.000998891	0.00227947	0.00203719	0.00083665	0.00194693	0.00398824	0.00218848	3.70798e-10	0.00183292
803	glucose-6-phosphate 2	664.652	21.6848	23	387	0.00197611	0.000897104	0.000888468	0.000328897	0.000304495	0.00043538	0.000805075	0.000662764	0.00017989	0.000157295	0.000459178	0.000678117	0.000126694	0.000377323	1.65808e-10	0.000200322	0.000512731	0.00160247	0.000206696	0.000112874	0.000439182	0.00095217	0.000963079	0.000595035	0.000379134	0.000824308	3.70798e-10	0.000618955
804	Analyte 950	136.182	21.7086	11	174	0.00114969	0.000782122	0.000411845	0.000109097	0.000127595	0.000187055	0.000461234	0.000311767	1.54756e-10	1.96157e-10	2.9115e-10	0.000565308	8.70679e-11	0.000146179	1.65808e-10	1.63039e-10	3.05412e-10	9.13998e-10	1.49284e-10	1.32559e-10	3.05017e-10	3.27122e-10	1.74267e-10	1.75696e-10	0.000241161	0.000351929	0.001097	0.000281682
805	indole-3-acetamide 3	95.2273	21.7182	22	115	3.47987e-10	1.61492e-10	0.00654372	0.00108543	0.00193278	0.00190653	0.00191141	2.39134e-10	0.00259914	0.00429529	0.00280345	2.20114e-10	0.00228354	0.0019969	0.00227207	0.00229439	0.00523217	0.0198374	1.49284e-10	0.00179336	0.00523824	0.00219698	1.74267e-10	0.00252565	0.00288508	0.00204103	3.70798e-10	0.00160812
807	Analyte 953	0	21.7624	27	73	0.0107801	0.0136268	0.013733	0.0103496	8.8405e-11	0.00489421	0.00889728	0.0298589	0.00528848	1.96157e-10	0.00780822	0.00142994	8.70679e-11	0.00739758	0.00642042	0.00744706	0.0385802	0.20237	0.0179066	0.00448184	0.0462011	0.0198827	1.74267e-10	0.0137794	0.0393012	0.0105295	3.70798e-10	0.0139155
808	Analyte 955	0	21.8341	20	204	0.00740482	0.00337765	3.18169e-10	1.00295e-10	0.00218189	0.00234922	0.00255226	0.00406467	1.54756e-10	1.96157e-10	0.0025354	0.00605238	8.70679e-11	0.00210874	0.00170437	0.00174146	0.00556135	0.0326149	0.0019407	0.00170127	0.00754401	0.00363688	1.74267e-10	1.75696e-10	0.00629667	2.11402e-10	0.0172739	0.00453458
809	Analyte 956	208.5	21.8707	6	204	3.47987e-10	1.61492e-10	3.18169e-10	1.00295e-10	8.8405e-11	8.82277e-11	1.84096e-10	2.39134e-10	0.00205068	0.00546887	0.0017706	2.20114e-10	0.00339085	0.0021135	1.65808e-10	1.63039e-10	3.05412e-10	9.13998e-10	1.49284e-10	1.32559e-10	3.05017e-10	3.27122e-10	1.74267e-10	1.75696e-10	2.03998e-10	2.11402e-10	3.70798e-10	2.4388e-10
810	Analyte 957	148.483	21.8581	29	144	0.00126457	0.00126863	0.00183437	0.000365737	0.000437529	0.000576285	0.000957854	0.000747455	0.000204788	0.000633997	0.000560403	2.20114e-10	0.0002702	0.000402807	0.000368797	0.000261171	0.000960334	0.00425911	0.000615066	0.000347588	0.00113534	0.000486246	1.74267e-10	0.000613383	0.000673968	0.000778498	3.70798e-10	0.000425349
811	Analyte 958	412	21.8749	28	117	0.00657966	0.00576608	0.0111749	0.00124465	0.00123703	0.00170621	0.00461808	0.00506361	0.00117756	0.00336161	0.00196543	2.20114e-10	0.000984485	0.00209212	0.00122508	0.000762321	0.00450777	0.0236561	0.00223488	0.00114119	0.0055879	0.0022094	0.00497785	0.00302597	2.03998e-10	0.00284819	0.0158271	0.00481476
812	Analyte 959	243.524	21.8812	21	105	3.47987e-10	0.00212199	3.18169e-10	0.000610581	0.000625446	0.000673289	0.000671884	2.39134e-10	0.00063787	0.00167873	0.00108042	2.20114e-10	8.70679e-11	0.00056617	0.000577253	1.63039e-10	0.0017963	9.13998e-10	0.000931517	0.000589765	0.000649139	0.000986903	0.00246947	0.0012837	2.03998e-10	0.00121655	3.70798e-10	0.00099277
813	Purine riboside	622.966	21.9326	29	217	0.0050161	0.00279228	0.00800576	0.00156274	0.00233978	8.82277e-11	0.00328611	0.00591638	0.00420445	0.00623267	0.00575241	0.00835396	0.00378719	0.00570784	0.00223874	0.0033343	0.00615807	0.019719	0.00342558	0.00258373	0.00624324	0.00569773	0.00516615	0.00520521	0.00737255	0.00756041	3.70798e-10	0.00516701
815	Purine riboside	394.118	21.9522	17	292	3.47987e-10	1.61492e-10	3.18169e-10	0.000101263	1.49071e-06	8.82277e-11	1.71258e-05	2.39134e-10	0.000108967	0.000258709	2.9115e-10	0.000947388	0.000245079	0.000260024	1.65808e-10	0.000228437	0.000888503	9.13998e-10	1.49284e-10	0.000104992	0.000203656	3.27122e-10	1.74267e-10	0.000256596	3.17367e-05	0.000384653	0.00159832	0.00037855
816	Analyte 963	94.6316	21.9924	19	106	0.00179968	1.61492e-10	3.18169e-10	1.00295e-10	0.000384265	0.000401733	0.000430947	0.00175182	0.000740877	1.96157e-10	0.00102362	2.20114e-10	0.000476662	0.000665496	0.000701679	0.00056188	0.00209276	0.0044419	0.00114682	0.000826411	0.00162858	3.27122e-10	1.74267e-10	0.000954997	2.03998e-10	2.11402e-10	0.00265688	0.000601979
817	Analyte 964	14.6552	21.9999	29	174	0.013185	1.61492e-10	0.00750834	0.0013482	0.00199586	0.00357133	0.00460146	0.00565354	0.00103378	0.00282576	0.00193127	0.007003	0.00202275	0.00341168	0.000899911	0.00118404	0.00438123	0.0261691	0.00119638	0.00123813	0.0058448	0.00259512	0.00455718	0.00282848	0.00514441	0.00281534	0.0129103	0.00514181
818	Analyte 965	88.4286	22.0118	7	204	3.47987e-10	1.61492e-10	0.00391233	0.000126471	8.8405e-11	0.00153376	0.00092876	2.39134e-10	1.54756e-10	1.96157e-10	2.9115e-10	2.20114e-10	8.70679e-11	1.98063e-10	1.65808e-10	1.63039e-10	3.05412e-10	9.13998e-10	1.49284e-10	1.32559e-10	3.05017e-10	3.27122e-10	1.74267e-10	0.000312728	0.00240934	0.00168792	0.00724827	0.00194304
819	N-Acetyl-N-formyl-5-methoxykynurenamine 2	155.25	22.034	4	59	0.0105667	1.61492e-10	3.18169e-10	1.00295e-10	0.00209544	0.00381849	0.00274677	2.39134e-10	1.54756e-10	1.96157e-10	2.9115e-10	2.20114e-10	8.70679e-11	1.98063e-10	1.65808e-10	1.63039e-10	3.05412e-10	9.13998e-10	1.49284e-10	1.32559e-10	3.05017e-10	3.27122e-10	1.74267e-10	1.75696e-10	2.03998e-10	0.00316489	3.70798e-10	0.000527482
821	Abietic Acid 2	291.435	22.1652	23	56	3.47987e-10	1.61492e-10	0.00279463	0.00189637	0.000648538	0.00120498	0.00109075	0.0031216	0.00130201	0.000533175	2.9115e-10	0.00383358	8.70679e-11	0.00146506	0.00147341	0.00138317	0.00680917	9.13998e-10	0.00349615	0.000821041	0.00233049	3.27122e-10	1.74267e-10	0.00350524	0.00295013	2.11402e-10	3.70798e-10	0.0010759
822	thymidine 3	450.538	22.1685	26	115	0.000161553	0.000306488	0.00933747	0.00131732	0.00196159	0.00216087	0.00254088	0.000244382	0.00232507	0.00515029	0.00319795	2.20114e-10	0.00277388	0.00228193	0.00248874	0.00231666	3.05412e-10	9.13998e-10	0.00292936	0.0019604	0.00161586	0.00253683	0.00126526	0.00299663	0.0033883	0.00206076	0.0111064	0.00389236
823	N-Acetyltryptophan 2	185.211	22.2229	19	204	3.47987e-10	1.61492e-10	0.0037871	1.00295e-10	0.000796691	0.00132808	0.000985312	2.39134e-10	0.000739722	0.00185533	0.00131953	2.20114e-10	8.70679e-11	0.00065243	1.65808e-10	0.000789274	0.00219391	0.0129865	0.000776882	0.000587922	0.00288908	3.27122e-10	1.74267e-10	0.00103394	0.00161596	2.11402e-10	0.00532461	0.00132909
824	thymidine 3	46.1053	22.2348	19	73	0.0235797	1.61492e-10	0.0212945	1.00295e-10	8.8405e-11	0.00608594	0.00849335	2.39134e-10	0.0044103	0.00919558	0.00694407	0.028391	0.00614806	0.0091815	0.00375227	0.00448973	3.05412e-10	9.13998e-10	1.49284e-10	0.00435257	0.0020991	3.27122e-10	1.74267e-10	1.75696e-10	0.00599855	2.11402e-10	3.70798e-10	0.000999758
825	tetracosane	410.667	22.276	15	57	0.00107049	1.61492e-10	3.18169e-10	1.00295e-10	8.8405e-11	0.000105629	0.00019602	2.39134e-10	1.54756e-10	1.96157e-10	2.9115e-10	2.20114e-10	8.70679e-11	1.98063e-10	0.000306818	1.63039e-10	3.05412e-10	0.00142843	0.000103887	1.32559e-10	0.000306523	0.00060708	0.000881379	0.000502245	2.03998e-10	0.000701223	0.00111635	0.000634714
826	6-phosphogluconic acid	597.857	22.3343	28	318	0.0069131	0.00365059	0.00590904	0.00152527	0.00161167	8.82277e-11	0.00326828	0.000918612	0.000419946	2.67562e-05	5.10656e-05	0.00286278	2.16721e-05	0.000716806	0.00015555	0.000606982	0.00121144	0.00451051	9.86153e-05	0.000319274	0.00115039	0.00401519	0.00481746	0.00496353	0.00296569	0.00490545	0.0130451	0.0057854
827	D-erythro-sphingosine 2	264.263	22.328	19	105	0.000159403	0.000293311	3.18169e-10	1.00295e-10	0.000380693	0.000379698	0.000202184	6.09817e-05	0.00109346	1.96157e-10	0.00148349	0.000291953	8.70679e-11	0.000488314	1.65808e-10	0.00120841	0.00121201	9.13998e-10	1.49284e-10	0.000620619	0.000506841	3.27122e-10	0.000198715	0.00110416	2.03998e-10	0.000780952	0.00228889	0.000728787
828	1-Hydroxyanthraquinone 2	106.241	22.3616	29	221	0.00155689	0.00204774	0.00294594	0.000627585	0.000439943	0.000613085	0.00137187	0.00230387	0.000755923	0.00205635	0.00110098	0.00213817	0.000958382	0.00155228	0.000849321	0.000978937	0.00260078	0.0172312	0.00125642	0.000515031	0.00390528	0.00141129	1.74267e-10	0.00187147	2.03998e-10	0.0010932	3.70798e-10	0.000729327
829	D-erythro-sphingosine 2	592.667	22.4178	6	204	3.47987e-10	1.61492e-10	3.18169e-10	1.00295e-10	8.8405e-11	8.82277e-11	1.84096e-10	2.39134e-10	1.54756e-10	1.96157e-10	2.9115e-10	2.20114e-10	8.70679e-11	1.98063e-10	1.65808e-10	1.63039e-10	3.05412e-10	9.13998e-10	1.49284e-10	1.32559e-10	3.05017e-10	0.0114665	1.74267e-10	0.00823621	0.00540593	0.00667095	0.0277733	0.00992546
830	5-Methoxytryptamine 2	567.458	22.4189	24	174	0.00572785	0.00450252	0.00427582	0.000651498	0.000997199	0.00153848	0.00294889	0.00238317	1.54756e-10	0.0016625	2.9115e-10	0.00370797	0.00100695	0.0014601	1.65808e-10	0.000633174	0.002726	0.0243767	1.49284e-10	0.000708943	0.0047408	0.00145236	0.00229238	0.00161483	0.00227441	0.00135561	0.00648104	0.00257844
832	6-phosphogluconic acid	347.286	22.3523	7	230	3.47987e-10	1.61492e-10	0.000624848	0.000152691	8.8405e-11	0.000220753	0.000166382	2.39134e-10	1.54756e-10	1.96157e-10	2.9115e-10	2.20114e-10	8.70679e-11	1.98063e-10	1.65808e-10	1.63039e-10	3.05412e-10	9.13998e-10	1.49284e-10	1.32559e-10	3.05017e-10	3.27122e-10	1.74267e-10	1.75696e-10	0.000363564	2.11402e-10	3.70798e-10	6.05942e-05
833	uridine 2	337	22.4636	7	129	3.47987e-10	1.61492e-10	0.0046339	1.00295e-10	8.8405e-11	8.82277e-11	0.000772317	2.39134e-10	1.54756e-10	1.96157e-10	2.9115e-10	2.20114e-10	8.70679e-11	1.98063e-10	1.65808e-10	1.63039e-10	0.00330847	9.13998e-10	1.49284e-10	1.32559e-10	0.000551412	3.27122e-10	0.00192442	0.00195289	0.00143874	0.00124426	3.70798e-10	0.00109338
834	Analyte 983	204.294	22.4539	17	285	3.47987e-10	2.79354e-05	0.00106286	0.000189159	8.8405e-11	0.000259898	0.000256642	0.000142871	0.000261726	1.96157e-10	0.000399966	2.20114e-10	0.000351726	0.000192715	1.65808e-10	0.000258185	0.000961637	9.13998e-10	0.000284665	1.32559e-10	0.000250748	3.27122e-10	0.000220848	0.000514013	2.03998e-10	2.11402e-10	0.00122863	0.000327249
835	D-erythro-sphingosine 2	373.235	22.479	17	73	3.47987e-10	1.61492e-10	3.18169e-10	0.00792664	0.00674809	8.82277e-11	0.00244579	2.39134e-10	1.54756e-10	1.96157e-10	0.0137913	2.20114e-10	8.70679e-11	0.00229855	1.65808e-10	1.63039e-10	0.019846	9.13998e-10	0.0136781	1.32559e-10	0.00558736	0.0134283	0.0180393	0.0205559	0.0116803	0.0114472	0.0409082	0.0193432
836	Analyte 986	246.75	22.5335	28	168	0.114971	0.0260859	0.0449086	0.0151914	0.0185831	0.0188705	0.0397683	0.0135392	0.0160452	0.0170492	0.0175371	0.0759536	0.0137005	0.0256375	0.0355016	0.0135028	0.0709249	9.13998e-10	0.0124742	0.00886143	0.0235442	0.0497864	1.74267e-10	0.0290181	2.03998e-10	0.0540699	3.70798e-10	0.0221457
837	unknown	244.308	22.5491	26	69	0.113784	0.0359215	0.0774043	0.0218241	0.0247688	0.0281855	0.0503147	2.39134e-10	0.0174489	0.0222013	0.0209152	0.114011	0.0189947	0.0322618	0.039688	0.0180556	0.123897	9.13998e-10	0.0149557	0.0113635	0.0346599	0.0685433	0.0982971	0.0499422	2.03998e-10	0.0632976	3.70798e-10	0.04668
838	D-erythro-sphingosine 2	594.111	22.5572	18	204	0.0121001	1.61492e-10	3.18169e-10	1.00295e-10	0.00320716	0.00319336	0.00308344	2.39134e-10	0.00225326	1.96157e-10	2.9115e-10	2.20114e-10	0.00234322	0.00076608	0.00303127	0.00242785	0.012994	9.13998e-10	0.00389965	0.00205182	0.00406743	0.00509271	0.00504037	0.00678821	2.03998e-10	0.00497221	0.0198598	0.00695889
839	cytidine-monophosphate degr prod	398.5	22.5767	6	73	3.47987e-10	1.61492e-10	3.18169e-10	1.00295e-10	8.8405e-11	8.82277e-11	1.84096e-10	2.39134e-10	1.54756e-10	1.96157e-10	2.9115e-10	2.20114e-10	8.70679e-11	1.98063e-10	0.0176373	0.0147547	3.05412e-10	9.13998e-10	0.0231953	0.0154892	0.0118461	3.27122e-10	0.0283105	1.75696e-10	0.0207923	2.11402e-10	3.70798e-10	0.0081838
840	Arachidic acid	489.609	22.5706	23	106	0.00490064	1.61492e-10	0.00387369	0.000672513	0.000762367	0.000885151	0.00184906	2.39134e-10	0.000895562	0.00256136	2.9115e-10	2.20114e-10	0.00131385	0.00079513	0.00151354	0.000688574	3.05412e-10	9.13998e-10	0.00161322	0.00107932	0.000815776	3.27122e-10	0.00211738	0.00118806	2.03998e-10	0.00108464	0.00588335	0.00171224
842	uridine 1	573.69	22.7136	29	217	0.00213308	0.00157835	0.00416887	0.00118257	0.000596987	0.0012332	0.00181551	0.00157022	0.000906934	0.00229046	0.00204343	0.0029143	0.000887186	0.00176876	0.00108295	0.00137915	0.00553959	0.00913173	0.00236331	0.000898207	0.00339915	0.00110127	0.00206935	0.00249772	0.000784193	0.00102361	0.00828996	0.00262768
843	5-Methoxytryptamine 2	575.069	22.7555	29	174	0.00193416	0.00127104	0.00282755	0.000418106	0.000622975	0.000932493	0.00133439	0.000465535	0.000493514	0.0011024	0.00106723	0.000935733	0.0005195	0.000763985	0.000612755	0.000618017	0.00222842	0.00915064	0.000284348	0.000654306	0.00225808	0.000790931	0.000707085	0.00117095	0.000708318	0.00065232	0.00278433	0.00113566
844	D-erythro-sphingosine 1	710.583	22.7794	12	204	3.47987e-10	1.61492e-10	3.18169e-10	1.00295e-10	8.8405e-11	8.82277e-11	1.84096e-10	2.39134e-10	0.000832779	1.96157e-10	2.9115e-10	2.20114e-10	0.00101994	0.000308786	0.00135543	0.000859707	3.05412e-10	0.0246729	0.00418731	0.00115395	0.00537155	0.00210657	1.74267e-10	0.00341597	0.00215949	0.00220227	0.0107801	0.00344407
845	Analyte 996	17.7273	22.7777	11	106	3.47987e-10	1.61492e-10	0.00166681	0.000227343	0.000233758	8.82277e-11	0.000354652	0.00202043	1.54756e-10	1.96157e-10	2.9115e-10	2.20114e-10	0.000438682	0.000409853	1.65808e-10	1.63039e-10	0.00239051	9.13998e-10	1.49284e-10	1.32559e-10	0.000398419	3.27122e-10	1.74267e-10	0.000568624	2.03998e-10	2.11402e-10	3.70798e-10	9.4771e-05
846	saccharopine 3	309.5	22.7854	20	314	0.00112721	0.000247365	3.18169e-10	1.00295e-10	0.000217426	0.000322114	0.000319019	0.000299666	0.000676713	0.00222517	0.00232502	0.00066978	0.000325037	0.0010869	0.000417235	1.63039e-10	3.05412e-10	9.13998e-10	1.49284e-10	0.000985565	0.0002338	3.27122e-10	0.00160531	1.75696e-10	2.03998e-10	0.000508072	3.70798e-10	0.000352231
847	cytidine-monophosphate degr prod	757.103	22.8244	29	217	0.068853	0.0333788	0.243421	0.0573375	0.0453264	0.057643	0.0843267	0.0539776	0.0969252	0.26128	0.193412	0.0637643	0.0556254	0.120831	0.143159	0.0844504	0.290099	0.900247	0.166845	0.0856873	0.278415	0.0872232	0.0398745	0.127723	0.0662043	0.0631216	0.21464	0.0997978
848	Analyte 999	40.9259	22.8357	27	221	0.00328989	0.00313384	0.00771782	0.00369629	8.8405e-11	0.00157123	0.00323484	0.00517909	0.00193671	1.96157e-10	0.00456231	0.000893376	0.00470523	0.00287945	0.00354911	0.00233383	0.0194073	0.0771803	0.00862626	0.00219869	0.0188826	0.00598078	0.0159844	0.00591026	0.00677727	0.00284377	0.0212447	0.0097902
849	DL-dihydrosphingosine 1	642.25	22.8636	12	204	0.017777	0.0107935	0.0266649	1.00295e-10	0.00634034	0.00621821	0.011299	2.39134e-10	1.54756e-10	1.96157e-10	0.0136142	0.00971799	8.70679e-11	0.00388871	1.65808e-10	1.63039e-10	0.0253473	9.13998e-10	1.49284e-10	1.32559e-10	0.00422454	3.27122e-10	1.74267e-10	1.75696e-10	2.03998e-10	2.11402e-10	3.70798e-10	2.4388e-10
850	biotin	250.375	22.8707	24	226	0.0135404	0.00620184	0.00578474	0.00181334	0.00207755	0.00166411	0.00518033	2.39134e-10	1.54756e-10	1.96157e-10	0.0053419	0.00739504	8.70679e-11	0.00212282	0.00386165	0.0012139	0.0104282	0.030754	0.00500827	0.0019373	0.00886722	0.00611312	1.74267e-10	0.00425876	2.03998e-10	0.00936671	0.020292	0.00667177
851	Analyte 1003	155.571	22.8818	28	215	0.00560479	0.00234656	0.0028219	0.000694237	0.000924993	0.000796384	0.00219814	0.00081749	0.00114008	0.00113544	0.00198983	0.003097	0.000581161	0.00146017	0.00155991	0.00053121	0.00449745	0.0142636	0.0021627	0.000767842	0.00396379	0.0023996	1.74267e-10	0.00177567	2.03998e-10	0.00392053	0.00829251	0.00273138
852	Analyte 1004	43.1724	22.9266	29	138	0.0039062	0.00252041	0.00588602	0.0011751	0.00082282	0.000953236	0.00254396	0.00346464	0.00128999	0.00453282	0.00270444	0.00318854	0.000857199	0.00267294	0.00147815	0.00123353	3.05412e-10	0.018201	0.00376775	0.00144634	0.00435446	0.00171007	0.0019788	0.00241263	0.000983033	0.00117246	0.00641785	0.00244581
853	DL-dihydrosphingosine 1	582.458	22.9725	24	321	0.000688875	0.000295185	0.000701451	1.00295e-10	0.000371033	0.000200326	0.000376145	0.000288891	1.54756e-10	0.000711723	0.000508826	0.000362896	8.70679e-11	0.000312056	0.000216724	1.63039e-10	0.000314051	9.13998e-10	1.49284e-10	0.000184922	0.000119283	0.000662316	0.000239719	0.000840857	0.000469898	0.000379977	3.70798e-10	0.000432128
854	unknown	621.467	22.9828	15	204	3.47987e-10	1.61492e-10	3.18169e-10	0.0067396	8.8405e-11	0.0111417	0.00298021	0.0119725	0.0158998	0.0347553	2.9115e-10	2.20114e-10	0.0110842	0.0122853	0.0185994	0.0130382	3.05412e-10	0.201403	1.49284e-10	0.0149159	0.0413261	0.0157003	0.0116534	1.75696e-10	0.00873019	0.0109737	3.70798e-10	0.00784294
855	biotin	116.1	23.0713	10	57	0.00124538	1.61492e-10	3.18169e-10	1.00295e-10	8.8405e-11	8.82277e-11	0.000207564	2.39134e-10	1.54756e-10	1.96157e-10	2.9115e-10	2.20114e-10	8.70679e-11	1.98063e-10	0.000460991	1.63039e-10	3.05412e-10	9.13998e-10	1.49284e-10	1.32559e-10	7.68321e-05	0.00118957	0.00098437	1.75696e-10	2.03998e-10	0.00106874	3.70798e-10	0.000540446
856	salicin	288.138	23.1178	29	145	0.0013753	0.000874173	0.00351956	0.00113167	0.000572887	0.000923934	0.00139959	0.00125116	0.000602146	0.00173034	0.00198751	0.00176872	0.000496429	0.00130605	0.000695586	0.000865968	0.00391292	0.00733187	1.49284e-10	0.00068021	0.00224776	0.00122716	0.0011703	0.00166293	0.000565685	0.000807142	0.00530879	0.00179034
858	salicin	344.929	23.1406	14	89	3.47987e-10	1.61492e-10	3.18169e-10	1.00295e-10	0.000303552	8.82277e-11	5.05922e-05	2.39134e-10	1.54756e-10	0.000583262	0.000800501	2.20114e-10	0.000225583	0.000268225	1.65808e-10	1.63039e-10	0.00219876	0.0100694	0.00162562	0.000296431	0.00236504	3.27122e-10	1.74267e-10	0.000788044	0.000428346	2.11402e-10	0.00232725	0.000590607
859	Analyte 1015	0	23.1921	14	41	0.00225602	1.61492e-10	3.18169e-10	0.000328274	8.8405e-11	8.82277e-11	0.000430716	2.39134e-10	1.54756e-10	1.96157e-10	2.9115e-10	0.0019344	0.000364453	0.000383143	0.00045076	1.63039e-10	0.00244391	0.00687652	1.49284e-10	1.32559e-10	0.00162853	0.00203019	0.00166411	1.75696e-10	2.03998e-10	2.11402e-10	3.70798e-10	0.000615717
861	2-Monopalmitin	589.448	23.3095	29	219	0.00575975	0.00317739	0.0132031	0.00174659	0.00337342	0.00254275	0.00496717	0.00419009	0.00340438	0.00989492	0.0122903	0.00583077	0.0020555	0.00627767	0.00436497	0.00277581	0.0105818	9.13998e-10	0.00878459	0.00284127	0.0048914	0.00564421	0.00249294	0.00671255	0.00551463	0.00454262	0.0199818	0.00748146
862	Analyte 1018	458	23.3178	25	362	3.47987e-10	0.000286006	0.00799622	0.00143334	0.00153207	0.0023534	0.00226684	2.39134e-10	0.00206717	0.00363998	0.00388808	2.20114e-10	0.00176364	0.00189315	0.00227187	0.00190238	0.00816929	9.13998e-10	0.00479202	0.0020326	0.00319469	0.00192957	0.000183557	0.00220365	0.00202817	0.00167085	0.00549373	0.00225159
863	unknown	70.6923	23.3497	26	138	0.00641233	0.00386929	0.00612252	0.000918602	0.000626592	0.00120032	0.00319161	0.00640696	1.54756e-10	0.00349943	0.00221516	0.00453642	0.00147411	0.00302201	0.00171061	0.0011002	0.0075687	9.13998e-10	0.00439349	0.00130077	0.00267896	3.27122e-10	0.00169758	0.00108977	0.0011905	0.000660999	3.70798e-10	0.000773141
864	2-Monopalmitin	279.636	23.372	22	387	0.00321648	0.000796237	3.18169e-10	0.00047404	0.000441399	0.00041615	0.000890718	2.39134e-10	1.54756e-10	0.000653148	2.9115e-10	2.20114e-10	0.000222964	0.000146019	0.000253331	0.000641737	0.00186598	0.00311085	0.000704952	0.000179195	0.00112601	0.000814569	0.00146224	0.000813001	0.000327224	2.11402e-10	0.00334332	0.00112673
865	unknown	508.444	23.3146	9	87	3.47987e-10	1.61492e-10	0.0010994	0.000570297	0.000360667	0.00036669	0.00039951	2.39134e-10	0.000561715	1.96157e-10	2.9115e-10	2.20114e-10	8.70679e-11	9.36194e-05	1.65808e-10	1.63039e-10	3.05412e-10	9.13998e-10	1.49284e-10	1.32559e-10	3.05017e-10	3.27122e-10	1.74267e-10	0.000818774	2.03998e-10	0.000800886	0.00280483	0.000737416
866	arbutin	617.286	23.3964	28	69	0.00454083	0.00408051	0.0192027	0.00376628	0.00180173	0.00276026	0.00602538	0.0049044	0.00248149	0.0081601	0.00828645	2.20114e-10	0.00246563	0.00438301	0.00400684	0.00231341	0.0203629	9.13998e-10	1.49284e-10	0.00341262	0.00501595	0.00435031	0.00273143	0.00645237	0.00413873	0.00306123	0.01817	0.00648401
868	unknown	173.37	23.4442	27	221	0.00168824	0.00195916	0.00450112	0.0010415	0.000306567	0.00061373	0.00168505	0.00208227	1.54756e-10	0.00274671	0.00188991	0.00183825	0.00079036	0.00155792	0.00101617	0.000821953	0.00505588	0.0175513	0.0024741	0.000729785	0.0046082	0.00172815	0.00309561	0.00208107	0.00515232	0.00101362	0.00724923	0.00338667
869	unknown	85.1111	23.5079	9	305	3.47987e-10	1.61492e-10	3.18169e-10	1.00295e-10	0.000290255	0.00067684	0.000161183	2.39134e-10	1.54756e-10	1.96157e-10	2.9115e-10	2.20114e-10	0.00039256	6.54268e-05	1.65808e-10	0.000641456	3.05412e-10	0.00861037	1.49284e-10	1.32559e-10	0.00154197	0.00138555	1.74267e-10	1.75696e-10	2.03998e-10	0.000908431	0.00562056	0.00131909
870	arbutin	683.889	23.4547	9	169	3.47987e-10	1.61492e-10	3.18169e-10	1.00295e-10	8.8405e-11	8.82277e-11	1.84096e-10	2.39134e-10	1.54756e-10	1.96157e-10	2.9115e-10	2.20114e-10	8.70679e-11	1.98063e-10	1.65808e-10	1.63039e-10	0.00460417	9.13998e-10	0.00157017	0.00122529	0.00123327	0.00104589	0.000411983	0.00127132	0.000841697	2.11402e-10	0.00356048	0.00118856
871	2-Monopalmitin	617	23.5202	8	204	3.47987e-10	1.61492e-10	3.18169e-10	1.00295e-10	8.8405e-11	8.82277e-11	1.84096e-10	2.39134e-10	1.54756e-10	1.96157e-10	2.9115e-10	2.20114e-10	8.70679e-11	1.98063e-10	1.65808e-10	1.63039e-10	0.00991889	0.0249706	0.00583684	0.00244071	0.00719451	0.00379821	1.74267e-10	0.00482711	0.00306779	2.11402e-10	0.0153795	0.00451211
872	unknown	514.571	23.5754	7	205	3.47987e-10	1.61492e-10	3.18169e-10	1.00295e-10	0.00109903	0.00135515	0.000409029	2.39134e-10	0.000477051	0.0019717	2.9115e-10	2.20114e-10	8.70679e-11	0.000408125	0.00125688	0.00142186	3.05412e-10	0.0170438	1.49284e-10	1.32559e-10	0.00328708	3.27122e-10	1.74267e-10	1.75696e-10	2.03998e-10	2.11402e-10	3.70798e-10	2.4388e-10
873	arbutin	610.083	23.5398	24	157	3.47987e-10	1.61492e-10	0.0164377	1.00295e-10	0.00209041	0.00275246	0.00354677	2.39134e-10	0.00241107	0.00817429	0.00730576	2.20114e-10	0.00171243	0.00326726	0.00398284	0.00348921	0.0146255	0.040815	1.49284e-10	0.00382704	0.0111233	0.00376117	0.00169317	0.00466962	0.00433738	0.00317853	0.010686	0.00472098
874	unknown	382.222	23.5461	9	305	3.47987e-10	1.61492e-10	0.00395722	1.00295e-10	0.000576947	0.00119477	0.000954823	2.39134e-10	1.54756e-10	1.96157e-10	2.9115e-10	2.20114e-10	8.70679e-11	1.98063e-10	1.65808e-10	1.63039e-10	3.05412e-10	9.13998e-10	1.49284e-10	1.32559e-10	3.05017e-10	3.27122e-10	0.00051988	1.75696e-10	2.03998e-10	2.11402e-10	3.70798e-10	8.6647e-05
875	androsterone 1	168.917	23.5881	12	168	3.47987e-10	0.000274756	3.18169e-10	1.00295e-10	8.8405e-11	8.82277e-11	4.57928e-05	0.00025495	1.54756e-10	0.000730952	0.00093561	0.000890415	8.70679e-11	0.000468655	1.65808e-10	1.63039e-10	3.05412e-10	9.13998e-10	1.49284e-10	0.000427241	7.12072e-05	3.27122e-10	1.74267e-10	1.75696e-10	2.03998e-10	0.000570842	3.70798e-10	9.51405e-05
876	inosine	172.125	23.6181	24	138	0.00316078	0.00178391	0.00320058	0.000593293	0.000432252	0.000652921	0.00163729	0.00287313	1.54756e-10	1.96157e-10	0.00141858	0.00226995	0.000847057	0.00123479	0.00113576	0.000645589	0.00403106	9.13998e-10	0.00273517	0.000905097	0.00157545	3.27122e-10	0.00103593	0.000739141	0.000553127	2.11402e-10	0.00194915	0.000712893
877	unknown	666.833	23.6317	6	254	3.47987e-10	0.000453176	3.18169e-10	1.00295e-10	8.8405e-11	8.82277e-11	7.55294e-05	2.39134e-10	1.54756e-10	1.96157e-10	2.9115e-10	2.20114e-10	0.000257103	4.28507e-05	1.65808e-10	1.63039e-10	0.00132064	9.13998e-10	1.49284e-10	1.32559e-10	0.000220107	3.27122e-10	1.74267e-10	0.000534183	2.03998e-10	0.000504935	0.00149712	0.000422707
879	arbutin	697.714	23.6383	7	319	3.47987e-10	1.61492e-10	3.18169e-10	1.00295e-10	8.8405e-11	8.82277e-11	1.84096e-10	2.39134e-10	1.54756e-10	1.96157e-10	2.9115e-10	2.20114e-10	0.000575936	9.59896e-05	0.000997259	1.63039e-10	0.00284469	9.13998e-10	1.49284e-10	0.000924938	0.000794481	0.000755469	1.74267e-10	0.000908085	0.000396364	2.11402e-10	3.70798e-10	0.00034332
880	Analyte 1039	253.778	23.6537	27	305	0.00745959	0.00351452	0.0122296	1.00295e-10	0.0024449	0.00408736	0.004956	0.00324003	0.00356803	0.00637338	0.0118339	0.00587492	0.00267939	0.00559495	0.00472729	0.00551051	0.0157377	0.021609	1.49284e-10	0.00526366	0.00880801	0.00546813	0.00361134	0.00494944	0.00154968	0.00340359	3.70798e-10	0.0031637
881	Analyte 1040	0	23.6775	6	204	3.47987e-10	1.61492e-10	3.18169e-10	1.00295e-10	8.8405e-11	8.82277e-11	1.84096e-10	0.0100091	1.54756e-10	1.96157e-10	2.9115e-10	2.20114e-10	8.70679e-11	0.00166819	1.65808e-10	1.63039e-10	3.05412e-10	9.13998e-10	1.49284e-10	1.32559e-10	3.05017e-10	0.00622073	0.00438041	1.75696e-10	2.03998e-10	0.00384084	0.0209011	0.00589051
883	glutathione - H2O	302.889	23.7095	9	234	3.47987e-10	1.61492e-10	0.000381591	1.00295e-10	8.8405e-11	8.82277e-11	6.35986e-05	2.39134e-10	1.54756e-10	0.00033986	2.9115e-10	2.20114e-10	8.70679e-11	5.66436e-05	1.65808e-10	1.63039e-10	0.000744182	0.00248414	0.000259212	1.32559e-10	0.000581255	3.27122e-10	1.74267e-10	0.000210321	2.03998e-10	2.11402e-10	0.000393768	0.000100682
884	inosine	546.828	23.7211	29	185	0.00447208	0.00227043	0.0222904	0.00525818	0.00279894	0.00430165	0.00689861	0.00368154	0.00719791	0.0172037	0.0206842	0.00346795	0.00571546	0.00965847	0.0168393	0.00976088	0.0283251	9.13998e-10	0.0176982	0.0138785	0.014417	0.00690078	0.00198903	0.00719299	0.00541928	0.00403341	0.013953	0.00658142
885	phytosphingosine 2	669.857	23.7706	7	204	3.47987e-10	1.61492e-10	3.18169e-10	1.00295e-10	8.8405e-11	8.82277e-11	1.84096e-10	2.39134e-10	1.54756e-10	0.00481635	2.9115e-10	0.00328633	8.70679e-11	0.00135045	1.65808e-10	1.63039e-10	3.05412e-10	9.13998e-10	1.49284e-10	1.32559e-10	3.05017e-10	0.00280364	0.000940209	0.00280656	2.03998e-10	0.00222468	0.00771896	0.00274901
886	sucrose	615.778	23.8667	27	230	0.0302583	0.00905137	0.0629667	0.0220654	0.00881642	8.82277e-11	0.022193	0.0138991	0.0249917	1.96157e-10	0.0641223	0.0129922	0.0206339	0.0227732	0.0452829	0.045184	0.0674896	0.285538	0.0427785	0.036413	0.0871143	0.0404635	0.00919043	0.0275295	0.0160215	0.0211533	0.0470753	0.0269056
887	Analyte 1049	232	23.8823	11	221	3.47987e-10	1.61492e-10	3.18169e-10	0.0148225	8.8405e-11	8.82277e-11	0.00247041	0.0109818	1.54756e-10	1.96157e-10	2.9115e-10	2.20114e-10	8.70679e-11	0.00183029	1.65808e-10	1.63039e-10	0.0430247	0.19352	0.0240705	1.32559e-10	0.0434358	0.0287492	0.0222704	0.0158861	0.0145132	0.0137739	0.042135	0.0228879
888	phytosphingosine 2	724.714	23.8956	28	204	0.987351	0.318646	1.8055	1.00295e-10	0.293753	0.552936	0.659697	0.418596	0.810446	1.53186	1.79043	0.327501	0.653337	0.922029	1.12891	1.17377	1.8785	8.53373	1.09217	0.922238	2.45489	1.1508	0.252783	0.758053	0.570228	0.735567	1.43447	0.816985
889	sucrose	389.222	23.9159	9	438	3.47987e-10	0.00100713	3.18169e-10	1.00295e-10	8.8405e-11	8.82277e-11	0.000167855	2.39134e-10	1.54756e-10	1.96157e-10	2.9115e-10	2.20114e-10	8.70679e-11	1.98063e-10	1.65808e-10	1.63039e-10	3.05412e-10	9.13998e-10	1.49284e-10	1.32559e-10	3.05017e-10	3.27122e-10	0.00133419	0.00199914	2.03998e-10	2.11402e-10	0.0046996	0.00133882
890	Analyte 1054	127.8	23.9778	5	305	3.47987e-10	1.61492e-10	3.18169e-10	1.00295e-10	8.8405e-11	8.82277e-11	1.84096e-10	2.39134e-10	1.54756e-10	1.96157e-10	0.00115267	2.20114e-10	8.70679e-11	0.000192112	0.00052103	1.63039e-10	0.00164141	9.13998e-10	0.00109845	1.32559e-10	0.000543482	0.000836132	1.74267e-10	1.75696e-10	2.03998e-10	2.11402e-10	3.70798e-10	0.000139356
892	unknown	461.167	24.0403	6	509	3.47987e-10	1.61492e-10	3.18169e-10	1.00295e-10	8.8405e-11	8.82277e-11	1.84096e-10	2.39134e-10	1.54756e-10	1.96157e-10	2.9115e-10	2.20114e-10	8.70679e-11	1.98063e-10	1.65808e-10	1.63039e-10	3.05412e-10	9.13998e-10	0.00236185	1.32559e-10	0.000393642	0.00348691	1.74267e-10	0.00207512	2.03998e-10	0.00181713	0.00317992	0.00175985
893	unknown	869.4	24.0417	5	243	3.47987e-10	1.61492e-10	3.18169e-10	1.00295e-10	8.8405e-11	8.82277e-11	1.84096e-10	2.39134e-10	1.54756e-10	1.96157e-10	2.9115e-10	2.20114e-10	8.70679e-11	1.98063e-10	1.65808e-10	1.63039e-10	3.05412e-10	9.13998e-10	1.49284e-10	0.128074	0.0213456	3.27122e-10	1.74267e-10	0.162364	0.177738	0.128643	0.185591	0.109056
894	unknown	866.8	24.0437	5	170	3.47987e-10	1.61492e-10	3.18169e-10	1.00295e-10	8.8405e-11	8.82277e-11	1.84096e-10	2.39134e-10	1.54756e-10	1.96157e-10	2.9115e-10	2.20114e-10	8.70679e-11	1.98063e-10	0.0876136	0.0968448	0.137146	9.13998e-10	1.49284e-10	1.32559e-10	0.0536007	0.144071	0.0700212	1.75696e-10	2.03998e-10	2.11402e-10	3.70798e-10	0.0356821
895	sucrose	803.25	24.082	24	360	3.47987e-10	1.61492e-10	0.0450202	0.0196448	0.023479	0.0256671	0.0189685	0.0489269	0.0343771	0.0345879	0.0587578	2.20114e-10	8.70679e-11	0.0294416	0.0308933	0.0448754	0.0663515	9.13998e-10	0.0348951	0.0245382	0.0335922	0.0544809	0.0528103	0.0282858	0.0298647	2.11402e-10	0.075994	0.0402393
896	unknown	668.333	24.0882	6	436	0.0579879	0.0201154	0.01638	1.00295e-10	8.8405e-11	0.00112331	0.0159344	2.39134e-10	1.54756e-10	1.96157e-10	2.9115e-10	0.0238914	8.70679e-11	0.00398191	1.65808e-10	1.63039e-10	3.05412e-10	9.13998e-10	1.49284e-10	1.32559e-10	3.05017e-10	3.27122e-10	1.74267e-10	1.75696e-10	2.03998e-10	2.11402e-10	0.0272557	0.00454262
897	unknown	426.536	24.1464	28	204	0.833532	0.557262	1.46958	0.41923	0.260652	0.431132	0.661898	0.68694	0.66775	1.12412	1.52807	0.65061	0.549109	0.867767	0.867666	0.80721	1.56411	9.13998e-10	0.763823	0.753791	0.792766	0.895699	0.434169	0.645765	0.584065	0.768279	1.28881	0.769465
898	lactulose 1	359.5	24.1635	12	437	3.47987e-10	1.61492e-10	0.0092065	1.00295e-10	0.00242605	0.00268755	0.00238668	2.39134e-10	1.54756e-10	0.00751161	0.00285696	2.20114e-10	8.70679e-11	0.0017281	1.65808e-10	1.63039e-10	3.05412e-10	0.00665092	1.49284e-10	1.32559e-10	0.00110849	3.27122e-10	1.74267e-10	0.00513842	2.03998e-10	2.11402e-10	3.70798e-10	0.000856404
899	sucrose	489	24.1481	3	437	3.47987e-10	1.61492e-10	3.18169e-10	1.00295e-10	8.8405e-11	8.82277e-11	1.84096e-10	2.39134e-10	1.54756e-10	1.96157e-10	2.9115e-10	2.20114e-10	8.70679e-11	1.98063e-10	1.65808e-10	1.63039e-10	3.05412e-10	9.13998e-10	1.49284e-10	1.32559e-10	3.05017e-10	0.00917407	1.74267e-10	1.75696e-10	0.00365984	0.00838287	3.70798e-10	0.00353613
900	lactulose 1	604.897	24.2386	29	217	0.951146	0.309263	1.93523	0.658403	0.374592	0.451616	0.780042	0.618738	1.02253	1.77883	1.87084	0.612305	0.506783	1.06834	1.1817	1.09978	2.04018	5.71821	1.06927	1.1067	2.03597	1.47658	0.348307	0.936572	0.598005	1.01064	1.71817	1.01471
901	lactulose 2	211.167	24.2748	12	159	3.47987e-10	1.61492e-10	0.00614077	1.00295e-10	8.8405e-11	0.00142556	0.00126106	2.39134e-10	1.54756e-10	1.96157e-10	0.00285637	2.20114e-10	8.70679e-11	0.000476063	1.65808e-10	1.63039e-10	3.05412e-10	9.13998e-10	1.49284e-10	1.32559e-10	3.05017e-10	0.00523369	1.74267e-10	1.75696e-10	0.0020432	0.00358784	0.00698562	0.00297506
902	unknown	195.5	24.2918	8	284	3.47987e-10	1.61492e-10	3.18169e-10	0.000846942	8.8405e-11	0.000647815	0.000249126	2.39134e-10	1.54756e-10	1.96157e-10	2.9115e-10	2.20114e-10	8.70679e-11	1.98063e-10	1.65808e-10	1.63039e-10	0.00165164	9.13998e-10	0.00111597	0.000702872	0.000578414	3.27122e-10	1.74267e-10	0.00100905	2.03998e-10	2.11402e-10	3.70798e-10	0.000168175
903	lactose 2	656.8	24.2938	5	437	3.47987e-10	1.61492e-10	3.18169e-10	1.00295e-10	8.8405e-11	8.82277e-11	1.84096e-10	2.39134e-10	1.54756e-10	1.96157e-10	2.9115e-10	2.20114e-10	8.70679e-11	1.98063e-10	1.65808e-10	1.63039e-10	0.00261005	9.13998e-10	1.49284e-10	1.32559e-10	0.000435009	3.27122e-10	0.000708412	0.00103354	0.000396703	2.11402e-10	0.0030121	0.00085846
904	unknown	335.444	24.3062	9	305	0.0169803	0.00580888	0.0104602	1.00295e-10	8.8405e-11	8.82277e-11	0.00554157	2.39134e-10	1.54756e-10	1.96157e-10	2.9115e-10	0.0102415	0.00474557	0.00249784	1.65808e-10	1.63039e-10	3.05412e-10	9.13998e-10	1.49284e-10	1.32559e-10	3.05017e-10	3.27122e-10	1.74267e-10	1.75696e-10	2.03998e-10	2.11402e-10	3.70798e-10	2.4388e-10
905	lactulose 1	429.857	24.3079	14	305	3.47987e-10	1.61492e-10	3.18169e-10	1.00295e-10	0.00280328	0.00605007	0.00147556	2.39134e-10	0.00489932	0.00510784	2.9115e-10	2.20114e-10	8.70679e-11	0.00166786	0.00409595	0.00570356	3.05412e-10	9.13998e-10	1.49284e-10	0.00752736	0.00288781	0.00550031	0.0051334	0.00393668	2.03998e-10	0.00484024	0.0169522	0.00606047
906	lactose 1	801.571	24.3306	14	204	0.0161735	1.61492e-10	0.0459686	0.00834009	0.0091843	0.0171016	0.016128	2.39134e-10	0.0153891	0.0290492	0.0214708	2.20114e-10	8.70679e-11	0.0109849	1.65808e-10	1.63039e-10	0.0530254	9.13998e-10	1.49284e-10	1.32559e-10	0.00883756	3.27122e-10	1.74267e-10	1.75696e-10	2.03998e-10	2.11402e-10	3.70798e-10	2.4388e-10
907	unknown	771.714	24.3288	7	204	3.47987e-10	1.61492e-10	3.18169e-10	1.00295e-10	8.8405e-11	8.82277e-11	1.84096e-10	2.39134e-10	1.54756e-10	1.96157e-10	2.9115e-10	2.20114e-10	8.70679e-11	1.98063e-10	1.65808e-10	0.0170932	3.05412e-10	9.13998e-10	1.49284e-10	1.32559e-10	0.00284887	0.015086	0.00844697	1.75696e-10	0.0128265	0.0127048	0.0398194	0.0148139
908	lactulose 1	786	24.3923	10	204	3.47987e-10	1.61492e-10	3.18169e-10	1.00295e-10	8.8405e-11	8.82277e-11	1.84096e-10	0.0213204	1.54756e-10	1.96157e-10	2.9115e-10	2.20114e-10	0.0300348	0.00855921	1.65808e-10	1.63039e-10	0.149233	0.604098	1.49284e-10	0.0765595	0.138315	0.047721	1.74267e-10	0.034676	0.0258005	0.0326204	0.0916721	0.0387483
909	lactose 1	737.417	24.3927	12	204	0.0507753	1.61492e-10	0.0978475	0.0263844	8.8405e-11	8.82277e-11	0.0291679	2.39134e-10	0.0420665	0.0910862	0.0535845	0.0306599	8.70679e-11	0.0362329	1.65808e-10	1.63039e-10	3.05412e-10	9.13998e-10	1.49284e-10	1.32559e-10	3.05017e-10	3.27122e-10	1.74267e-10	1.75696e-10	2.03998e-10	2.11402e-10	3.70798e-10	2.4388e-10
911	unknown	307.125	24.427	16	221	3.47987e-10	0.00119852	0.00288681	0.00075637	8.8405e-11	8.82277e-11	0.00080695	0.0022741	1.54756e-10	1.96157e-10	2.9115e-10	2.20114e-10	0.00116553	0.000573271	0.000864075	1.63039e-10	3.05412e-10	9.13998e-10	1.49284e-10	1.32559e-10	0.000144013	0.00201702	0.00196751	0.00187861	0.00307715	2.11402e-10	0.00539009	0.0023884
912	lactose 1	696.688	24.4484	16	204	3.47987e-10	0.0086358	3.18169e-10	0.0153844	0.0160914	0.0211839	0.0102159	0.0107147	1.54756e-10	0.0445192	0.0333385	2.20114e-10	8.70679e-11	0.0147621	0.0236598	1.63039e-10	0.0954041	9.13998e-10	1.49284e-10	0.0316454	0.0251182	3.27122e-10	1.74267e-10	1.75696e-10	2.03998e-10	2.11402e-10	3.70798e-10	2.4388e-10
913	unknown	716.667	24.4481	6	204	3.47987e-10	1.61492e-10	3.18169e-10	1.00295e-10	8.8405e-11	8.82277e-11	1.84096e-10	2.39134e-10	1.54756e-10	1.96157e-10	2.9115e-10	2.20114e-10	0.0218639	0.00364399	1.65808e-10	0.019341	3.05412e-10	9.13998e-10	1.49284e-10	1.32559e-10	0.0032235	3.27122e-10	0.0110949	0.0210021	0.025588	2.11402e-10	0.0749171	0.0221004
914	unknown	307.565	24.4691	23	305	0.0180957	0.00609544	0.010627	0.00477475	8.8405e-11	8.82277e-11	0.00659881	0.00906503	0.00481578	0.0062836	2.9115e-10	0.00979887	0.00477883	0.00579035	0.00455877	0.00538334	3.05412e-10	0.0375704	1.49284e-10	0.00910585	0.00943639	3.27122e-10	0.00316785	0.00307896	2.03998e-10	2.11402e-10	0.0128061	0.00317548
915	lactulose 1	577.138	24.4886	29	230	0.00484747	0.00218779	0.0101254	0.00348705	0.00240874	0.00281092	0.00431123	0.00337421	0.00514524	0.00849267	0.00765786	0.00357111	0.00275627	0.00516623	0.00430743	0.00441613	3.05412e-10	0.0323576	1.49284e-10	1.32559e-10	0.00684686	0.0069264	0.00199576	0.00430068	0.00259987	0.00477024	0.0121851	0.005463
917	unknown	569.6	24.494	5	82	3.47987e-10	1.61492e-10	3.18169e-10	1.00295e-10	8.8405e-11	8.82277e-11	1.84096e-10	2.39134e-10	1.54756e-10	1.96157e-10	2.9115e-10	2.20114e-10	8.70679e-11	1.98063e-10	1.65808e-10	1.63039e-10	3.05412e-10	9.13998e-10	0.00296921	0.00298768	0.000992815	3.27122e-10	1.74267e-10	1.75696e-10	0.000935759	0.00132761	0.00520084	0.00124404
918	lactulose 1	773.08	24.5449	25	204	0.0552189	0.0284554	0.0767519	0.0208368	0.0172988	0.023141	0.0369505	0.0414721	0.0297662	0.0624559	0.0402846	0.0443721	8.70679e-11	0.0363918	0.0298142	0.02054	3.05412e-10	9.13998e-10	1.49284e-10	1.32559e-10	0.00839235	0.0389674	0.017805	0.0246127	2.03998e-10	0.0272721	0.0743147	0.0304953
919	cellobiose 2	460.8	24.5962	5	276	3.47987e-10	1.61492e-10	3.18169e-10	1.00295e-10	8.8405e-11	8.82277e-11	1.84096e-10	2.39134e-10	1.54756e-10	1.96157e-10	2.9115e-10	2.20114e-10	8.70679e-11	1.98063e-10	1.65808e-10	1.63039e-10	3.05412e-10	9.13998e-10	1.49284e-10	0.000765089	0.000127515	0.00136208	1.74267e-10	1.75696e-10	0.00065966	0.000917398	0.00214986	0.000848167
921	lactulose 2	587.857	24.6236	7	84	3.47987e-10	1.61492e-10	3.18169e-10	1.00295e-10	8.8405e-11	8.82277e-11	1.84096e-10	2.39134e-10	1.54756e-10	1.96157e-10	2.9115e-10	2.20114e-10	8.70679e-11	1.98063e-10	0.00149257	1.63039e-10	0.00797221	9.13998e-10	1.49284e-10	0.00222687	0.00194861	0.00282291	0.00172933	1.75696e-10	2.03998e-10	0.00209537	0.00693065	0.00226304
922	prostaglandin A2 3	317.75	24.6244	4	69	3.47987e-10	1.61492e-10	3.18169e-10	1.00295e-10	8.8405e-11	8.82277e-11	1.84096e-10	2.39134e-10	1.54756e-10	1.96157e-10	2.9115e-10	2.20114e-10	8.70679e-11	1.98063e-10	0.00090472	1.63039e-10	3.05412e-10	9.13998e-10	1.49284e-10	1.32559e-10	0.000150787	0.00165047	1.74267e-10	1.75696e-10	0.00133871	2.11402e-10	0.00400282	0.00116533
923	unknown	693.375	24.6077	8	217	0.019193	0.00955507	0.159463	1.00295e-10	8.8405e-11	8.82277e-11	0.0313685	2.39134e-10	1.54756e-10	1.96157e-10	2.9115e-10	2.20114e-10	8.70679e-11	1.98063e-10	1.65808e-10	1.63039e-10	3.05412e-10	9.13998e-10	1.49284e-10	1.32559e-10	3.05017e-10	3.27122e-10	1.74267e-10	1.75696e-10	2.03998e-10	2.11402e-10	3.70798e-10	2.4388e-10
924	Turanose 1	688.25	24.6364	20	217	3.47987e-10	1.61492e-10	3.18169e-10	0.00731326	0.00702812	0.00821838	0.00375996	0.0155905	0.0115391	0.0203786	0.0196396	0.0157475	0.00923914	0.0153557	0.0118998	1.63039e-10	0.044922	9.13998e-10	1.49284e-10	0.0117067	0.0114214	0.0165103	0.00767092	0.0112078	0.00988414	0.0122676	0.0373862	0.0158212
926	cellobiose 2	801.2	24.6863	5	243	3.47987e-10	1.61492e-10	3.18169e-10	1.00295e-10	8.8405e-11	8.82277e-11	1.84096e-10	2.39134e-10	1.54756e-10	1.96157e-10	2.9115e-10	2.20114e-10	8.70679e-11	1.98063e-10	1.65808e-10	1.63039e-10	3.05412e-10	9.13998e-10	1.49284e-10	0.00331745	0.000552908	0.00858203	0.00327862	1.75696e-10	2.03998e-10	2.11402e-10	0.0173977	0.00487639
927	unknown	777.333	24.7145	9	160	0.00985086	1.61492e-10	3.18169e-10	0.00428235	8.8405e-11	8.82277e-11	0.00235554	0.00822195	0.0047942	0.00847225	2.9115e-10	0.00705376	0.00373646	0.00537977	1.65808e-10	1.63039e-10	3.05412e-10	9.13998e-10	1.49284e-10	1.32559e-10	3.05017e-10	3.27122e-10	1.74267e-10	1.75696e-10	2.03998e-10	2.11402e-10	3.70798e-10	2.4388e-10
928	Lactobionic Acid 3	676.345	24.7074	29	217	0.174859	0.0698014	0.398824	0.181748	0.0757298	0.138952	0.173319	0.123364	0.22809	0.362794	0.714556	0.111158	0.176678	0.286107	0.361088	0.38941	0.67426	2.68961	0.38027	0.378805	0.812241	0.257766	0.0558626	0.158185	0.109242	0.174323	0.380273	0.189275
929	lactose 1	605	24.7118	5	30	3.47987e-10	1.61492e-10	3.18169e-10	1.00295e-10	8.8405e-11	8.82277e-11	1.84096e-10	2.39134e-10	1.54756e-10	1.96157e-10	2.9115e-10	2.20114e-10	8.70679e-11	1.98063e-10	1.65808e-10	1.63039e-10	3.05412e-10	9.13998e-10	1.49284e-10	1.32559e-10	3.05017e-10	0.00486233	1.74267e-10	1.75696e-10	0.00299965	0.00332325	3.70798e-10	0.0018642
930	Prostaglandin E2 2	245.562	24.7629	16	436	0.00192315	0.000711234	3.18169e-10	0.000571442	0.000445886	0.000585638	0.000706225	2.39134e-10	0.00108391	0.00180126	0.00100064	2.20114e-10	0.000646405	0.000755369	1.65808e-10	1.63039e-10	3.05412e-10	0.0066311	1.49284e-10	1.32559e-10	0.00110518	0.00116321	1.74267e-10	0.000564312	2.03998e-10	2.11402e-10	3.70798e-10	0.000287921
931	cellobiose 2	722.143	24.8012	7	160	3.47987e-10	1.61492e-10	3.18169e-10	1.00295e-10	8.8405e-11	8.82277e-11	1.84096e-10	2.39134e-10	1.54756e-10	1.96157e-10	2.9115e-10	2.20114e-10	8.70679e-11	1.98063e-10	1.65808e-10	1.63039e-10	0.0088272	9.13998e-10	1.49284e-10	0.00436939	0.00219943	3.27122e-10	0.00138799	0.00152859	0.000960283	0.0015686	0.00642716	0.00197877
932	resveratrol 1	486.8	24.7951	10	221	3.47987e-10	1.61492e-10	3.18169e-10	1.00295e-10	8.8405e-11	8.82277e-11	1.84096e-10	2.39134e-10	1.54756e-10	0.00224555	2.9115e-10	2.20114e-10	8.70679e-11	0.000374258	1.65808e-10	1.63039e-10	0.0189865	0.0533521	0.0080068	1.32559e-10	0.0133909	0.00621379	0.0109533	0.00306712	0.00426425	0.0032374	0.0161489	0.00731412
935	unknown	866.333	24.8125	6	361	3.47987e-10	1.61492e-10	3.18169e-10	1.00295e-10	8.8405e-11	8.82277e-11	1.84096e-10	2.39134e-10	1.54756e-10	1.96157e-10	2.9115e-10	2.20114e-10	8.70679e-11	1.98063e-10	1.65808e-10	1.63039e-10	3.05412e-10	9.13998e-10	1.49284e-10	1.32559e-10	3.05017e-10	3.27122e-10	0.0128378	0.0145102	0.00840322	0.0160156	0.0430879	0.0158091
936	trehalose	875.6	24.8198	5	191	3.47987e-10	1.61492e-10	3.18169e-10	1.00295e-10	8.8405e-11	8.82277e-11	1.84096e-10	2.39134e-10	1.54756e-10	1.96157e-10	0.0183251	2.20114e-10	8.70679e-11	0.00305418	1.65808e-10	0.00907969	0.0489965	0.10418	0.0266984	1.32559e-10	0.0314925	3.27122e-10	1.74267e-10	1.75696e-10	2.03998e-10	2.11402e-10	3.70798e-10	2.4388e-10
937	Lactobionic Acid 1	742.333	24.8281	6	84	3.47987e-10	1.61492e-10	3.18169e-10	1.00295e-10	8.8405e-11	8.82277e-11	1.84096e-10	2.39134e-10	1.54756e-10	1.96157e-10	2.9115e-10	2.20114e-10	8.70679e-11	1.98063e-10	1.65808e-10	1.63039e-10	3.05412e-10	9.13998e-10	1.49284e-10	0.00303481	0.000505801	0.00207832	0.000868114	0.00173743	0.00107406	2.11402e-10	0.00536896	0.00185448
938	Turanose 1	689.833	24.8489	6	307	3.47987e-10	1.61492e-10	3.18169e-10	1.00295e-10	0.0010447	8.82277e-11	0.000174116	0.000541697	0.00149279	1.96157e-10	0.00315994	0.00158268	8.70679e-11	0.00112952	1.65808e-10	1.63039e-10	3.05412e-10	9.13998e-10	1.49284e-10	1.32559e-10	3.05017e-10	3.27122e-10	1.74267e-10	1.75696e-10	2.03998e-10	2.11402e-10	3.70798e-10	2.4388e-10
940	maltose	672.931	24.8847	29	160	0.00429326	0.00218442	0.0039591	0.00124145	0.000604514	0.000640027	0.0021538	0.00320511	0.0017605	0.00260299	0.0031838	0.00274183	0.0010526	0.00242447	0.00145746	0.00155414	3.05412e-10	0.0119067	1.49284e-10	0.00176724	0.00278093	0.00229629	0.00177248	0.00185781	0.000761356	0.00142986	0.00609251	0.00236839
941	Digalacturonic acid 4	500.2	24.9178	5	379	3.47987e-10	1.61492e-10	3.18169e-10	1.00295e-10	8.8405e-11	8.82277e-11	1.84096e-10	2.39134e-10	1.54756e-10	1.96157e-10	2.9115e-10	2.20114e-10	8.70679e-11	1.98063e-10	0.000634873	1.63039e-10	3.05412e-10	9.13998e-10	1.49284e-10	0.000545881	0.000196793	3.27122e-10	1.74267e-10	0.000707736	2.03998e-10	0.000599944	0.0012351	0.000423797
943	unknown	580.625	24.9562	24	160	0.00866435	0.00440247	0.00522329	0.00213408	0.000956828	8.82277e-11	0.0035635	0.00759121	1.54756e-10	0.00356982	0.00569247	0.00547616	0.0019386	0.00404471	0.002483	1.63039e-10	0.0112323	0.0340047	0.00641281	0.00473447	0.00981123	3.27122e-10	0.00222698	0.00233703	0.00134003	2.11402e-10	0.00641135	0.00205257
944	maltose	799.966	24.9756	29	361	0.0350904	0.0150805	0.0196961	0.00796109	0.00425086	0.00594581	0.0146708	0.0238148	0.0101769	0.0130846	0.0209731	0.0180776	0.00862821	0.0157926	0.0094644	0.00907583	0.0379868	9.13998e-10	0.0230536	0.0161077	0.0159481	0.0104067	0.00662588	0.00692723	0.00460856	0.0080304	0.0206233	0.00953701
945	Monoolein	613.538	24.9681	13	67	3.47987e-10	1.61492e-10	3.18169e-10	1.00295e-10	8.8405e-11	0.0016641	0.00027735	2.39134e-10	1.54756e-10	1.96157e-10	0.00337611	0.00347243	8.70679e-11	0.00114142	0.00165804	1.63039e-10	0.00826365	9.13998e-10	0.00485517	0.00563881	0.00340261	0.00181304	0.00144008	0.00160063	2.03998e-10	0.00395502	0.00660823	0.0025695
946	Lactobionic Acid 1	738.364	25.0051	22	393	3.47987e-10	1.61492e-10	0.00262559	1.00295e-10	0.000517111	0.000619807	0.000627084	2.39134e-10	0.000362693	0.000775157	0.000626181	2.20114e-10	0.000273728	0.000339627	0.000549452	0.000345077	0.00198897	9.13998e-10	0.00112323	0.000468135	0.000745812	0.000793012	0.000328159	0.000514334	0.000437827	0.00126945	0.00158351	0.000821049
947	Sophorose 2	811.625	25.0456	8	319	3.47987e-10	1.61492e-10	3.18169e-10	1.00295e-10	8.8405e-11	8.82277e-11	1.84096e-10	2.39134e-10	1.54756e-10	1.96157e-10	2.9115e-10	0.00322283	0.00159895	0.000803629	1.65808e-10	1.63039e-10	0.00747761	9.13998e-10	0.00389306	0.00291128	0.00238033	3.27122e-10	1.74267e-10	1.75696e-10	2.03998e-10	0.00409924	0.00761244	0.00195195
949	Lactobionic Acid 1	804.056	25.0595	18	393	3.47987e-10	1.61492e-10	0.005243	1.00295e-10	0.00106135	0.00115181	0.00124269	2.39134e-10	0.000785251	0.00173417	0.00175663	0.000723089	8.70679e-11	0.00083319	0.00123388	1.63039e-10	0.00392412	9.13998e-10	0.00208346	0.00136284	0.00143405	3.27122e-10	0.000613619	0.00105082	2.03998e-10	2.11402e-10	0.00329422	0.000826443
951	Prostaglandin E2 2	373.316	25.0761	19	171	3.47987e-10	1.61492e-10	3.18169e-10	0.00304627	0.00124901	0.00119335	0.000914772	2.39134e-10	0.00189268	0.00676021	0.00540606	2.20114e-10	8.70679e-11	0.00234316	0.00319161	1.63039e-10	0.00905555	9.13998e-10	0.00529737	0.00493205	0.0037461	0.00360927	1.74267e-10	0.00204318	0.00179697	0.0029362	0.00678377	0.00286156
952	Gentiobiose 1	853.593	25.081	27	160	0.0159774	0.0103345	0.020514	1.00295e-10	0.00401892	0.00349864	0.00905725	0.0147185	0.0108587	0.0203502	0.0316059	0.0120572	0.00502746	0.0157696	0.0118404	0.0144246	0.0393999	0.0803836	1.49284e-10	1.32559e-10	0.0243414	0.0188598	0.00720441	0.0109954	0.00462914	0.0110568	0.0288262	0.0135953
954	maltose	476.043	25.1165	23	379	3.47987e-10	1.61492e-10	0.00734661	0.00189178	0.00162407	8.82277e-11	0.00181041	2.39134e-10	0.00295711	0.00584677	2.9115e-10	2.20114e-10	0.00231798	0.00185364	0.0031249	0.00246097	0.00943111	9.13998e-10	0.00546154	0.00429444	0.00412883	0.0031218	0.000817136	0.00227484	0.00199463	0.00234356	0.00570475	0.00270945
955	Gentiobiose 1	861.455	25.1546	22	319	0.00974058	0.00491149	0.00615967	0.00213717	0.00041073	0.00169273	0.0041754	0.00704885	1.54756e-10	0.00461612	0.00654593	0.00529969	0.00278588	0.00438275	1.65808e-10	1.63039e-10	0.0113764	0.0349935	0.00706779	0.00560659	0.00984071	0.00323893	1.74267e-10	0.00213579	0.00142278	0.00247024	0.00634859	0.00260272
956	Cellobiotol	726.957	25.1606	23	69	0.00101783	1.61492e-10	0.0121825	0.0030338	0.00243493	0.00202738	0.00344941	2.39134e-10	0.00372677	0.0102957	0.00901467	2.20114e-10	0.00208382	0.00418683	0.00372872	0.00268495	0.0153204	0.0472451	1.49284e-10	0.00604851	0.0125046	0.00737984	0.00169392	0.00580415	0.00476148	0.00573787	0.0110427	0.00607
957	Sophorose 2	757.615	25.2211	26	247	0.000700104	0.000296432	3.18169e-10	0.00257876	8.8405e-11	8.82277e-11	0.000595884	0.000587	0.00286722	1.96157e-10	0.00570415	0.00122975	0.00226376	0.00210865	0.00451497	0.00254433	0.0122258	9.13998e-10	1.49284e-10	1.32559e-10	0.00321419	0.00408144	0.00107689	0.00333978	0.00271353	0.00352373	0.00925738	0.00399879
958	unknown	739.615	25.2198	13	307	3.47987e-10	1.61492e-10	3.18169e-10	1.00295e-10	8.8405e-11	0.00146758	0.000244597	2.39134e-10	1.54756e-10	0.00290556	2.9115e-10	0.00446511	0.00211874	0.00158157	1.65808e-10	0.00202292	0.00934334	0.0372973	0.00556064	0.00403041	0.0097091	0.0016196	0.00143487	1.75696e-10	0.000918986	2.11402e-10	0.00493795	0.00148523
960	Gentiobiose 2	748.739	25.2881	23	437	0.00451415	1.61492e-10	0.0158134	0.0063612	0.00393276	0.00435571	0.00582953	0.000873117	0.00624778	0.0196189	0.0135986	2.20114e-10	0.00396137	0.00738329	0.00993263	0.00639576	0.0210704	0.0721775	1.49284e-10	0.0117426	0.0202198	0.0083344	0.00217725	0.00652622	0.00412131	0.00643304	0.0149246	0.00708614
961	Sophorose 2	776.435	25.2999	23	103	0.0904889	0.060542	0.1269	0.0626453	0.0280933	0.0378834	0.0677589	0.0646137	0.0466537	0.101878	0.159292	0.125902	0.0404313	0.0897951	1.65808e-10	0.0503919	0.25657	9.13998e-10	1.49284e-10	1.32559e-10	0.0511603	0.0603979	1.74267e-10	0.0497301	0.0333237	0.0451779	0.147516	0.0560242
962	estra-1,3,5(10)-triene-3,6beta,17beta-triol	234.273	25.3223	22	355	0.00371215	0.00134732	0.00216336	0.00148532	0.000666681	0.000757854	0.00168878	2.39134e-10	0.000383243	0.000735423	0.0010673	0.000766978	0.000293469	0.000541069	0.000398455	0.000583982	0.00291733	0.00286017	1.49284e-10	0.000627072	0.00123117	0.00122667	1.74267e-10	1.75696e-10	2.03998e-10	0.000918643	0.00395178	0.00101618
963	Gentiobiose 1	895.036	25.3506	28	161	0.0100688	0.00673435	0.00590884	0.00246338	0.000982191	0.00130068	0.00457637	0.00889017	0.00264505	0.00547789	0.00669086	0.00645943	0.00211569	0.00537985	0.00261162	0.00281841	0.0123894	0.0294225	0.00700166	0.00591129	0.0100258	0.00336239	0.00260005	0.00230136	0.00126398	2.11402e-10	0.00631826	0.00264101
964	unknown	300.727	25.3548	11	221	3.47987e-10	1.61492e-10	0.00348985	0.00131346	8.8405e-11	8.82277e-11	0.000800552	2.39134e-10	1.54756e-10	1.96157e-10	0.00265701	0.00222356	0.000830188	0.000951793	1.65808e-10	1.63039e-10	3.05412e-10	0.0152171	1.49284e-10	1.32559e-10	0.00253619	3.27122e-10	0.00209514	1.75696e-10	2.03998e-10	2.11402e-10	0.00498265	0.00117963
965	unknown	399.667	25.3731	18	379	3.47987e-10	1.61492e-10	0.00311335	0.000817966	0.000615882	0.000837644	0.000897475	2.39134e-10	0.00112083	0.002413	2.9115e-10	2.20114e-10	0.000817504	0.000725223	0.00117453	0.000932141	0.00355551	0.0128261	0.00206042	1.32559e-10	0.00342478	0.00156136	1.74267e-10	0.00109977	0.000699905	2.11402e-10	0.00246623	0.000971212
966	unknown	794.5	25.4769	6	204	3.47987e-10	1.61492e-10	3.18169e-10	1.00295e-10	8.8405e-11	8.82277e-11	1.84096e-10	2.39134e-10	1.54756e-10	1.96157e-10	2.9115e-10	2.20114e-10	8.70679e-11	1.98063e-10	1.65808e-10	1.63039e-10	3.05412e-10	9.13998e-10	1.49284e-10	0.00454913	0.000758189	0.00829049	0.00523751	0.00822029	0.00746313	0.0121907	3.70798e-10	0.00690035
967	Gentiobiose 2	796.188	25.4744	16	204	0.00579009	1.61492e-10	0.0182553	0.00544601	0.00338093	0.00374126	0.00610226	0.00615471	0.00432756	0.00707359	0.00738292	0.00308402	0.0021654	0.00503137	1.65808e-10	1.63039e-10	3.05412e-10	9.13998e-10	1.49284e-10	1.32559e-10	3.05017e-10	3.27122e-10	1.74267e-10	1.75696e-10	2.03998e-10	2.11402e-10	3.70798e-10	2.4388e-10
968	prunin degr. Prod. 1	552.235	25.4882	17	271	3.47987e-10	1.61492e-10	0.00385627	0.00140812	8.8405e-11	0.000730046	0.000999074	2.39134e-10	0.00128867	0.00304477	0.00319473	2.20114e-10	8.70679e-11	0.00125469	1.65808e-10	0.00141497	0.00531072	9.13998e-10	1.49284e-10	1.32559e-10	0.00112095	3.27122e-10	0.000418785	0.00172189	2.03998e-10	2.11402e-10	0.00477042	0.00115185
969	Lignoceric acid	701.783	25.5178	23	132	0.00169769	1.61492e-10	0.00204567	0.000848478	0.00037635	0.000382192	0.00089173	0.000930523	0.000520838	0.000820333	2.9115e-10	0.00153881	8.70679e-11	0.000635084	0.000664741	0.000412595	3.05412e-10	0.00736301	0.00138051	0.000831877	0.00177546	0.00154736	0.00149148	0.00108019	2.03998e-10	0.00147657	0.00426976	0.00164423
970	Gentiobiose 2	875.517	25.5276	29	204	0.034387	0.017115	0.0149899	0.00768256	0.0032045	0.00366362	0.0135071	0.0235573	0.00758414	0.0119282	0.0214225	0.0217276	0.00591416	0.0153556	0.00880441	0.0078064	0.0315365	0.0637022	0.0216382	0.0142458	0.0246223	0.00999082	0.00747965	0.00691211	0.00420803	0.00668965	0.0214544	0.00945577
971	Palatinose	742.923	25.5642	13	84	3.47987e-10	1.61492e-10	3.18169e-10	1.00295e-10	8.8405e-11	0.000239427	3.99047e-05	0.00174407	0.000543577	1.96157e-10	0.00195036	0.00180863	0.000415457	0.00107702	0.000558522	0.000602934	0.0024546	0.00764603	1.49284e-10	0.00131256	0.00209577	3.27122e-10	1.74267e-10	0.000133013	2.03998e-10	2.11402e-10	0.000760524	0.000148923
973	melibiose 1	571.333	25.5786	3	349	3.47987e-10	1.61492e-10	3.18169e-10	1.00295e-10	8.8405e-11	8.82277e-11	1.84096e-10	2.39134e-10	0.000318521	1.96157e-10	0.000419977	6.32007e-05	8.70679e-11	0.000133617	1.65808e-10	1.63039e-10	3.05412e-10	9.13998e-10	1.49284e-10	1.32559e-10	3.05017e-10	3.27122e-10	1.74267e-10	1.75696e-10	2.03998e-10	2.11402e-10	3.70798e-10	2.4388e-10
974	piceatannol 1	224	25.5775	7	133	3.47987e-10	1.61492e-10	0.0121207	1.00295e-10	8.8405e-11	8.82277e-11	0.00202012	2.39134e-10	1.54756e-10	1.96157e-10	2.9115e-10	2.20114e-10	0.00184674	0.00030779	1.65808e-10	1.63039e-10	3.05412e-10	9.13998e-10	0.00850074	1.32559e-10	0.00141679	0.00413843	1.74267e-10	1.75696e-10	0.00408234	2.11402e-10	0.0119558	0.00336276
976	melibiose 1	728	25.5857	5	160	3.47987e-10	1.61492e-10	3.18169e-10	1.00295e-10	8.8405e-11	8.82277e-11	1.84096e-10	2.39134e-10	1.54756e-10	1.96157e-10	2.9115e-10	2.20114e-10	8.70679e-11	1.98063e-10	1.65808e-10	1.63039e-10	3.05412e-10	9.13998e-10	1.49284e-10	1.32559e-10	3.05017e-10	0.00072242	1.74267e-10	1.75696e-10	0.000293093	0.000505481	0.00167962	0.000533435
977	melibiose 2	778.036	25.6735	28	204	0.0276349	0.0192973	0.235632	0.0586092	0.0285485	0.0617423	0.0719107	0.0235917	0.0518064	0.160789	0.164762	0.0557308	0.0786785	0.0892264	0.147569	0.0527072	0.337821	9.13998e-10	0.203681	0.128842	0.145103	0.059048	1.74267e-10	0.0520571	0.0603363	0.060087	0.169299	0.0668045
978	Isomaltose 1	822.059	25.7105	17	160	0.0118765	1.61492e-10	0.00527878	0.00239862	0.000877396	0.000998026	0.00357156	0.0117501	0.00264977	0.00508737	0.00887392	0.00872812	0.00244569	0.00658917	0.00324672	1.63039e-10	3.05412e-10	9.13998e-10	1.49284e-10	1.32559e-10	0.000541121	3.27122e-10	1.74267e-10	1.75696e-10	2.03998e-10	2.11402e-10	3.70798e-10	2.4388e-10
979	unknown	826.667	25.7088	9	160	3.47987e-10	1.61492e-10	3.18169e-10	1.00295e-10	8.8405e-11	8.82277e-11	1.84096e-10	2.39134e-10	1.54756e-10	1.96157e-10	2.9115e-10	2.20114e-10	8.70679e-11	1.98063e-10	1.65808e-10	1.63039e-10	0.0131583	9.13998e-10	0.00802353	0.00589393	0.00451262	0.00331668	0.00284746	0.00199283	0.00120467	0.00188952	0.00623133	0.00291375
980	melibiose 2	738.586	25.7982	29	204	0.0201852	0.0119568	0.124965	0.0266704	0.016133	0.0315372	0.0385746	0.0174878	0.0273698	0.0966998	0.0821875	0.0341908	0.0355127	0.0489081	0.0720613	0.0270406	0.170907	9.13998e-10	0.103664	0.0653833	0.0731761	0.033603	0.0192117	0.0302577	0.0333154	0.0321449	0.0876408	0.0393622
981	palatinitol 1	660.222	25.818	9	187	3.47987e-10	1.61492e-10	3.18169e-10	1.00295e-10	8.8405e-11	8.82277e-11	1.84096e-10	2.39134e-10	1.54756e-10	1.96157e-10	2.9115e-10	2.20114e-10	8.70679e-11	1.98063e-10	1.65808e-10	1.63039e-10	0.0025941	9.13998e-10	0.00180885	0.00126227	0.000944203	0.000918538	1.74267e-10	1.75696e-10	0.000889921	0.000683081	0.00175862	0.000708361
982	Adrenosterone 1	235.444	25.8384	18	223	3.47987e-10	0.000363711	3.18169e-10	0.000168193	0.000240379	0.000191854	0.00016069	2.39134e-10	0.000336516	0.000440682	0.000814756	0.00044726	8.70679e-11	0.000339869	0.00024801	0.000281785	0.000814907	9.13998e-10	1.49284e-10	1.32559e-10	0.000224117	3.27122e-10	1.74267e-10	0.000329101	2.03998e-10	2.11402e-10	0.000802439	0.00018859
983	2-Methoxyestrone 1	290.348	25.8868	23	105	3.47987e-10	1.61492e-10	0.00228315	0.000570926	0.000459966	0.000521519	0.00063926	2.39134e-10	0.000433647	0.00138196	2.9115e-10	2.20114e-10	0.000316135	0.000355291	0.00108752	0.000461193	0.00332011	9.13998e-10	1.49284e-10	0.00134953	0.00103639	0.00115645	1.74267e-10	0.000821802	0.000815539	0.000811298	0.00280387	0.00106816
985	Galactinol 3	867.375	25.8935	8	204	3.47987e-10	1.61492e-10	3.18169e-10	1.00295e-10	8.8405e-11	8.82277e-11	1.84096e-10	2.39134e-10	1.54756e-10	1.96157e-10	2.9115e-10	2.20114e-10	8.70679e-11	1.98063e-10	1.65808e-10	1.63039e-10	3.05412e-10	9.13998e-10	1.49284e-10	0.0400444	0.00667407	0.0213487	0.0137945	0.021338	0.0230394	0.0209945	0.0672627	0.027963
986	Isomaltose 2	862.448	25.9351	29	361	0.00656916	0.00287888	0.0023564	0.0011503	0.000484589	0.000771199	0.00236842	0.00457836	0.00129619	0.0025099	0.00424692	0.00382668	0.00124763	0.00295095	0.00173317	0.00143039	0.00568472	0.0117636	0.00359511	0.00212088	0.00438798	0.00146343	0.00123223	0.000979286	0.000589316	0.000920287	0.00303214	0.00136945
987	Galactinol 3	247.25	25.9747	8	57	3.47987e-10	1.61492e-10	3.18169e-10	1.00295e-10	8.8405e-11	8.82277e-11	1.84096e-10	2.39134e-10	1.54756e-10	1.96157e-10	2.9115e-10	2.20114e-10	8.70679e-11	1.98063e-10	1.65808e-10	1.63039e-10	3.05412e-10	9.13998e-10	1.49284e-10	1.32559e-10	3.05017e-10	3.27122e-10	1.74267e-10	0.000295774	2.03998e-10	0.000425009	0.00116745	0.000314706
989	Galactinol 3	585	26.0847	3	105	3.47987e-10	1.61492e-10	3.18169e-10	1.00295e-10	8.8405e-11	8.82277e-11	1.84096e-10	2.39134e-10	1.54756e-10	1.96157e-10	2.9115e-10	2.20114e-10	8.70679e-11	1.98063e-10	1.65808e-10	1.63039e-10	3.05412e-10	9.13998e-10	1.49284e-10	1.32559e-10	3.05017e-10	3.27122e-10	1.74267e-10	0.00149769	2.03998e-10	0.00148714	0.0087109	0.00194929
990	Loganin	359.667	26.0861	3	105	3.47987e-10	1.61492e-10	3.18169e-10	1.00295e-10	8.8405e-11	8.82277e-11	1.84096e-10	2.39134e-10	1.54756e-10	1.96157e-10	2.9115e-10	2.20114e-10	8.70679e-11	1.98063e-10	1.65808e-10	1.63039e-10	0.00417133	0.010429	0.00220339	1.32559e-10	0.00280062	3.27122e-10	1.74267e-10	1.75696e-10	2.03998e-10	2.11402e-10	3.70798e-10	2.4388e-10
991	Galactinol 3	502.4	26.1073	15	105	0.00156646	0.00095676	0.00326717	1.00295e-10	0.000616482	0.000754281	0.00119352	2.39134e-10	1.54756e-10	0.000874589	2.9115e-10	0.00147482	8.70679e-11	0.000391568	0.000941877	0.000548782	3.05412e-10	9.13998e-10	1.49284e-10	1.32559e-10	0.000248443	0.00216573	1.74267e-10	1.75696e-10	2.03998e-10	2.11402e-10	3.70798e-10	0.000360955
993	Analyte 1178	229.125	26.1423	24	297	0.00157976	0.000643066	0.000411676	0.000309255	0.000118569	0.000209156	0.000545246	2.39134e-10	1.54756e-10	0.000378209	0.000765014	2.20114e-10	0.000160006	0.000217205	0.000366039	1.63039e-10	0.000862592	0.00309806	0.000467733	0.000269928	0.000844059	0.000274485	0.000837068	0.000373445	0.000315749	0.000356646	3.70798e-10	0.000359565
994	Galactinol 3	613.556	26.1729	27	105	0.008659	0.0053668	3.18169e-10	1.00295e-10	0.00285875	0.0026383	0.00325381	0.00173852	0.00195889	0.00464032	0.0118446	0.00390343	0.00137708	0.00424381	0.00538828	0.00281394	0.0145157	0.0418465	0.00953466	0.00559733	0.0132827	0.00893146	0.00214399	0.00546589	0.00458292	0.00846387	0.0233789	0.00882784
995	unknown	307.964	26.235	28	221	0.000932798	0.000828407	0.00180606	0.000452695	0.000177381	0.000155771	0.000725518	0.00085251	0.000308269	0.000939507	0.00182011	0.0011261	0.000270317	0.000886135	0.000893732	0.000395284	0.00215393	0.00621402	0.00111451	0.000622704	0.00189903	0.00143318	0.00111812	0.000784248	2.03998e-10	0.000939634	0.00251735	0.00113209
996	Analyte 1182	48.2	26.2765	5	239	3.47987e-10	1.61492e-10	3.18169e-10	1.00295e-10	8.8405e-11	8.82277e-11	1.84096e-10	2.39134e-10	0.000290906	1.96157e-10	2.9115e-10	2.20114e-10	8.70679e-11	4.84844e-05	1.65808e-10	0.000432314	3.05412e-10	9.13998e-10	1.49284e-10	1.32559e-10	7.20526e-05	3.27122e-10	1.74267e-10	0.000213546	2.03998e-10	0.000891457	0.00157367	0.000446446
997	unknown	743.679	26.3696	28	204	0.00195923	0.00184021	0.00436344	0.00149943	0.000659529	0.000786432	0.00185138	0.00136741	0.00132718	0.00270283	2.9115e-10	0.0037403	0.0010305	0.0016947	0.00467859	0.00179716	3.05412e-10	9.13998e-10	1.49284e-10	1.32559e-10	0.00107929	0.00266509	0.00127629	0.00163148	0.00179077	0.00370047	0.00599254	0.00284277
998	unknown	551.625	26.3927	8	217	0.000580176	0.000600006	0.000475321	0.000314514	8.8405e-11	8.82277e-11	0.000328336	2.39134e-10	1.54756e-10	1.96157e-10	2.9115e-10	2.20114e-10	8.70679e-11	1.98063e-10	1.65808e-10	0.000780274	3.05412e-10	9.13998e-10	0.000302249	1.32559e-10	0.000180421	3.27122e-10	0.000274376	1.75696e-10	2.03998e-10	2.11402e-10	0.000848778	0.000187193
999	Galactinol 1	816.655	26.4865	29	204	0.00580552	0.00352557	0.0106044	0.00473659	0.00201686	0.00212442	0.00480223	0.00148807	0.00184403	0.00233154	0.0112819	0.00487842	0.00119505	0.0038365	0.00415471	0.0022501	0.00909973	0.034926	0.00634005	0.00440223	0.0101955	0.00590175	0.00575186	0.00429758	0.00361811	0.00781251	0.0144781	0.00697665
1000	Hesperitin 1	278.538	26.495	26	221	0.000747149	0.00096531	0.00156033	0.00163622	8.8405e-11	0.000271599	0.000863435	0.000888786	0.000293799	1.96157e-10	0.00188957	2.20114e-10	0.00124873	0.000720148	0.00117862	0.000705005	0.00541864	0.0219233	0.00251545	0.000976548	0.00545293	0.00259442	0.00501584	0.00101863	0.00178844	0.00154389	0.00634559	0.00305114
1001	Hesperitin 2	200.391	26.6156	23	223	3.47987e-10	1.61492e-10	0.000499452	0.000298683	0.000172768	0.000101539	0.00017874	2.39134e-10	0.000265898	0.000261426	0.00120399	0.00038645	0.000232974	0.000391789	0.000699503	0.000368795	0.0010512	0.00438033	0.000487109	0.000648379	0.00127255	0.000390181	1.74267e-10	1.75696e-10	2.03998e-10	0.000543249	0.00114913	0.000347094
1004	Analyte 1193	126.6	26.6838	5	204	3.47987e-10	1.61492e-10	3.18169e-10	1.00295e-10	8.8405e-11	8.82277e-11	1.84096e-10	2.39134e-10	1.54756e-10	1.96157e-10	2.9115e-10	2.20114e-10	8.70679e-11	1.98063e-10	1.65808e-10	1.63039e-10	0.00438367	9.13998e-10	1.49284e-10	0.0020343	0.00106966	3.27122e-10	1.74267e-10	1.75696e-10	0.000560323	0.00125296	0.00208369	0.000649496
1005	Analyte 1194	41.2727	26.7548	11	73	3.47987e-10	0.00188903	0.00466372	0.00200888	8.8405e-11	8.82277e-11	0.00142694	2.39134e-10	1.54756e-10	1.96157e-10	0.00849159	2.20114e-10	8.70679e-11	0.00141527	1.65808e-10	0.0015852	0.00868849	9.13998e-10	0.00444081	1.32559e-10	0.00245242	3.27122e-10	1.74267e-10	1.75696e-10	2.03998e-10	0.00562274	0.00887097	0.00241562
1006	Cerotinic acid	556.333	26.8365	24	117	0.00147743	0.000849263	0.00138662	0.000638105	8.8405e-11	0.000255456	0.000767812	2.39134e-10	1.54756e-10	0.000387475	0.000910012	0.000861401	0.000263165	0.000403676	0.000738516	0.000206581	3.05412e-10	0.0058253	0.000879864	0.000613277	0.00137726	0.00147354	0.000743956	0.000626776	2.03998e-10	0.00174158	0.00322969	0.00130259
1007	Analyte 1196	0	26.7311	6	204	3.47987e-10	1.61492e-10	3.18169e-10	1.00295e-10	0.000200206	0.00071431	0.000152419	0.00114938	0.000416016	1.96157e-10	2.9115e-10	0.00190635	0.000679058	0.000691802	1.65808e-10	1.63039e-10	3.05412e-10	9.13998e-10	1.49284e-10	1.32559e-10	3.05017e-10	3.27122e-10	1.74267e-10	1.75696e-10	2.03998e-10	2.11402e-10	3.70798e-10	2.4388e-10
1008	Analyte 1197	135.706	26.956	17	249	3.47987e-10	1.61492e-10	0.00130865	0.000586659	0.00025675	0.000356097	0.000418025	2.39134e-10	1.54756e-10	1.96157e-10	0.000753702	2.20114e-10	8.70679e-11	0.000125617	0.000396409	1.63039e-10	0.000991727	0.00241455	0.000292752	0.000379781	0.00074587	0.000904561	1.74267e-10	0.000534918	2.03998e-10	0.00120302	0.00154202	0.00069742
1009	Analyte 1198	135.571	27.0432	28	249	0.00103234	0.000513135	0.00267887	0.00119585	0.000499377	0.00066755	0.00109786	2.39134e-10	0.000783012	0.00110449	0.00308416	0.000651215	0.000648412	0.00104522	0.00221528	0.00114226	0.00381421	0.00862349	0.00135204	0.00185838	0.00316761	0.00183111	0.000818537	0.00106414	0.0005772	0.00246156	0.00247085	0.00153723
1010	Analyte 1199	59.7586	27.0659	29	221	0.000678672	0.000801009	0.00156112	0.000640048	0.000194975	0.000220292	0.000682687	0.000630256	0.000416154	0.000847366	0.0016102	0.000845546	0.000225112	0.000762438	0.00101558	0.000449019	0.00167095	0.00553596	0.000813913	0.000925743	0.0017352	0.00158979	0.000954758	0.000706974	0.00187816	0.00115315	0.00256336	0.00147437
1011	Tetrahydrocorticosterone 2	204	27.0745	5	275	3.47987e-10	1.61492e-10	3.18169e-10	1.00295e-10	8.8405e-11	8.82277e-11	1.84096e-10	2.39134e-10	1.54756e-10	1.96157e-10	2.9115e-10	2.20114e-10	8.70679e-11	1.98063e-10	0.000446047	1.63039e-10	3.05412e-10	0.00302546	0.000509637	1.32559e-10	0.000663524	3.27122e-10	1.74267e-10	1.75696e-10	2.03998e-10	2.11402e-10	3.70798e-10	2.4388e-10
1013	Tetrahydrocorticosterone 2	66.5185	27.2734	27	73	0.00224131	0.00319116	0.00585838	0.00615848	8.8405e-11	0.0006871	0.00302274	0.00322012	0.00104214	0.00121262	0.00576463	2.20114e-10	0.00383082	0.00251172	0.00412829	0.00235712	0.0167545	0.0692284	0.0102606	0.00451196	0.0178735	0.0110462	0.0144475	0.00384098	0.00638716	0.00826775	0.0195036	0.0105822
1014	Analyte 1204	0	27.3367	29	204	0.0123876	0.00704102	0.0465486	0.0257183	0.0135026	0.00950488	0.0191172	0.00289521	0.0150966	0.0258659	0.0665141	0.0139189	0.00782799	0.0220198	0.0354978	0.0340584	0.0576416	0.211402	0.0355239	0.0446672	0.0697985	0.0931877	0.0126416	0.030208	0.0172694	2.11402e-10	0.0812483	0.0390925
1016	Octacosanoic acid methyl ester	459	27.4985	5	87	3.47987e-10	1.61492e-10	3.18169e-10	0.000409024	8.8405e-11	8.82277e-11	6.81709e-05	2.39134e-10	1.54756e-10	1.96157e-10	2.9115e-10	2.20114e-10	8.70679e-11	1.98063e-10	1.65808e-10	1.63039e-10	3.05412e-10	9.13998e-10	1.49284e-10	1.32559e-10	3.05017e-10	0.000839836	1.74267e-10	1.75696e-10	2.03998e-10	0.00130766	0.00293139	0.000846481
1017	alpha-Tocopherol	747.034	27.5428	29	237	0.00848079	0.00305223	0.0144896	0.00644177	0.0042251	0.00300373	0.00661554	0.00205108	0.00269137	0.00689034	0.0170883	0.00740583	0.00260929	0.00645603	0.0101067	0.00705731	0.0165777	0.0995964	0.00966561	0.00956922	0.0254288	0.016385	0.00303775	0.00612064	0.00235143	0.0172068	0.0304648	0.0125944
1018	Analyte 1209	209.286	27.658	14	249	3.47987e-10	1.61492e-10	0.000887222	1.00295e-10	8.8405e-11	0.000300892	0.000198019	2.39134e-10	1.54756e-10	0.000362572	0.000726611	2.20114e-10	8.70679e-11	0.000181531	1.65808e-10	1.63039e-10	0.000659125	9.13998e-10	0.000297069	0.000279578	0.000205962	0.000935429	1.74267e-10	0.000449604	2.03998e-10	0.000961842	0.00146278	0.000634943
1019	Analyte 1210	101.321	27.6642	28	91	0.00327374	0.00122656	0.0052666	0.002223	0.00101352	0.00114526	0.00235811	2.39134e-10	0.00158362	0.00384556	0.00820885	0.00354989	0.00172354	0.00315191	0.00273117	0.00356312	0.00665492	0.0123937	0.00580183	0.00479175	0.00598941	0.00804235	0.00248945	0.00397214	0.00191744	2.11402e-10	3.70798e-10	0.0027369
1020	Analyte 1211	89.15	27.7215	20	91	0.00327374	1.61492e-10	0.00240593	0.001395	0.000304706	8.82277e-11	0.0012299	0.000798813	1.54756e-10	0.00113231	0.00314687	2.20114e-10	0.000723833	0.00096697	0.000791338	0.00136136	0.00357225	0.00564969	0.00210115	0.00148768	0.00249391	0.00375854	1.74267e-10	0.00164383	2.03998e-10	2.11402e-10	0.00710057	0.00208382
1021	Analyte 1212	27.4	27.7283	25	204	3.47987e-10	1.61492e-10	0.00128664	0.000599092	0.000160031	0.000322072	0.00039464	0.000421752	0.000303248	0.00105549	0.00141392	0.00103312	0.000504532	0.000788679	0.000527706	0.000709273	0.0017207	9.13998e-10	0.00102262	0.00107495	0.000842541	0.00165902	1.74267e-10	0.000684831	0.000313477	2.11402e-10	0.00209187	0.000791532
1022	5-Dihydrocortisol 1	335.571	27.7501	28	249	0.00421923	0.001315	0.00719908	0.00270629	0.00148819	0.00174658	0.0031124	2.39134e-10	0.000811191	0.0026933	0.00407924	0.000116352	0.000778419	0.00141308	0.0025431	0.0027084	0.00520451	0.0103925	0.00287055	0.00296741	0.00444774	0.00590782	0.00133227	0.0032272	0.00172973	2.11402e-10	0.00580455	0.00300026
1023	cyclic-GMP	187.172	27.852	29	221	0.000850771	0.000491856	0.00123765	0.000587541	0.000177723	0.000144773	0.000581719	0.000697548	0.000219155	0.000739663	0.0010485	0.000988186	0.000156072	0.000641521	0.000660414	0.000632463	0.00138563	0.0037684	0.000655463	0.00060965	0.00128534	0.00127219	0.000552463	0.000674572	2.03998e-10	2.11402e-10	0.00132344	0.000637111
1025	Analyte 1216	98.1818	27.9253	11	249	3.47987e-10	1.61492e-10	0.000617626	0.000239545	0.000145615	9.8085e-05	0.000183479	2.39134e-10	1.54756e-10	1.96157e-10	2.9115e-10	2.20114e-10	8.70679e-11	1.98063e-10	1.65808e-10	1.63039e-10	0.000307434	0.00059468	1.49284e-10	0.00018565	0.000181294	3.27122e-10	1.74267e-10	0.000185646	2.03998e-10	0.000498412	3.70798e-10	0.00011401
1026	Analyte 1217	68.9474	27.9765	19	217	3.47987e-10	1.61492e-10	0.000705581	0.000420536	8.8405e-11	8.82277e-11	0.000187686	2.39134e-10	0.000446416	0.00165773	0.000921194	2.20114e-10	0.000224564	0.00054165	0.0006895	0.00115983	0.000872098	9.13998e-10	0.000935726	1.32559e-10	0.000609527	0.000763082	1.74267e-10	0.000478145	2.03998e-10	0.000658409	0.000754216	0.000442309
1027	Aldosterone 1	225.222	28.0064	9	221	3.47987e-10	1.61492e-10	3.18169e-10	1.00295e-10	8.8405e-11	8.82277e-11	1.84096e-10	2.39134e-10	1.54756e-10	1.96157e-10	2.9115e-10	2.20114e-10	8.70679e-11	1.98063e-10	1.65808e-10	1.63039e-10	3.05412e-10	0.00677626	0.00101966	0.000644313	0.00140671	0.00120517	0.00133388	0.000498915	0.000996341	0.000777467	0.00188718	0.00111649
1028	21-hydroxypregnenolone 1	226.88	28.0803	25	117	3.47987e-10	0.000405692	0.00140776	0.000724454	0.00018548	0.000243357	0.000494458	2.39134e-10	1.54756e-10	0.000582842	0.000554794	0.000978532	0.000281737	0.000399651	0.000487564	0.000310815	0.00128104	0.00333036	0.000551649	0.000427048	0.00106475	0.00217576	0.000713967	0.000877982	2.03998e-10	2.11402e-10	0.00239263	0.00102672
1029	Analyte 1220	134.7	28.1945	10	105	3.47987e-10	1.61492e-10	3.18169e-10	0.000585402	8.8405e-11	0.000495053	0.000180076	2.39134e-10	1.54756e-10	0.000589898	0.000758494	2.20114e-10	8.70679e-11	0.000224732	1.65808e-10	1.63039e-10	3.05412e-10	0.00193655	1.49284e-10	0.000761092	0.000449607	3.27122e-10	1.74267e-10	0.000596294	2.03998e-10	0.00178427	0.00176438	0.000690824
1030	Analyte 1221	34.9643	28.1955	28	73	0.0031542	0.000467817	0.00713004	0.0020483	0.000652862	0.00134707	0.00246671	0.00114814	0.000771207	0.00407437	0.00363579	0.00134833	0.000709973	0.00194797	0.00255831	0.00377132	0.0055144	0.017757	0.00467695	0.00193342	0.00603523	0.00466857	0.000638414	0.00246931	0.00193882	0.0066542	0.00534652	0.00361931
1031	Zymosterol 1	794.517	28.3463	29	129	0.0222018	0.00397225	0.0184989	0.0084911	0.00329545	0.00425485	0.0101191	0.00302381	0.00290803	0.00772528	0.0165719	0.00837596	0.00345356	0.00700975	0.00744197	0.0111747	0.018106	0.0663111	0.0114192	0.0104929	0.0208243	0.0174008	0.00536704	0.00847071	0.00327442	0.0232811	0.0252967	0.0138485
1032	Analyte 1223	0	28.3922	28	73	0.0211931	0.00180426	0.0125844	0.00470246	8.8405e-11	0.00205627	0.00705676	0.00339375	0.00207084	0.0113679	0.00978702	0.00820662	0.00137221	0.00603306	0.00247842	0.00448934	0.0136024	0.0370281	0.0035653	1.32559e-10	0.0101939	0.00911215	0.0026108	0.00603884	0.00223488	0.00964948	0.0126601	0.00705104
1033	Ergosterol	627.034	28.4959	29	83	0.0330961	0.00666734	0.0310214	0.0167583	0.00370647	0.00656954	0.0163032	0.00439342	0.00361348	0.00858516	0.023243	0.0162547	0.00468703	0.0101295	0.00998463	0.0176164	0.0307647	0.0796256	0.0188904	0.0181152	0.0291661	0.0267826	0.00927148	0.0133117	0.0051642	2.11402e-10	0.0421865	0.0161194
1034	Analyte 1226	220.931	28.5982	29	221	0.000818532	0.000408616	0.00108108	0.000387345	0.000182763	0.000152936	0.000505212	0.000609925	0.00023979	0.000734839	0.000942361	0.000876286	0.000194172	0.000599562	0.000447649	0.000669487	0.00107623	0.00318117	0.000495038	0.000503285	0.00106214	0.00103026	0.000432128	0.000643082	2.03998e-10	0.000747487	0.00120003	0.000675499
1035	Analyte 1227	69.1875	28.6649	16	204	0.00235644	1.61492e-10	3.18169e-10	1.00295e-10	8.8405e-11	0.000521563	0.000479667	2.39134e-10	0.000785223	0.00131115	0.00162745	0.00143138	0.00102472	0.00102999	0.00128989	0.00126041	0.00286272	0.00388641	0.00187787	0.00166298	0.00214005	3.27122e-10	1.74267e-10	0.000293019	2.03998e-10	0.000999568	0.00129272	0.000430885
1036	naringin	305.259	28.6972	27	57	0.00109109	0.000325036	0.00142651	0.000856587	0.000257028	0.000228197	0.000697407	0.000103975	0.000201961	0.000480308	0.00101898	0.00084897	0.000319274	0.000495578	0.00055784	0.000669765	0.00180362	0.00474114	0.000873357	0.000871268	0.00158616	0.00134544	0.00053661	0.00086118	2.03998e-10	0.00194447	0.00287541	0.00126052
1037	5-Dihydrocortisone 2	332.889	28.7018	9	221	3.47987e-10	1.61492e-10	3.18169e-10	0.000348932	8.8405e-11	8.82277e-11	5.81555e-05	2.39134e-10	1.54756e-10	1.96157e-10	2.9115e-10	2.20114e-10	0.000371214	6.18691e-05	1.65808e-10	1.63039e-10	0.000944956	0.00369953	1.49284e-10	1.32559e-10	0.000774082	3.27122e-10	0.000731927	0.000250378	0.000824932	0.000332391	0.00105639	0.000532671
1038	naringin	430.2	28.7643	5	217	3.47987e-10	1.61492e-10	3.18169e-10	1.00295e-10	8.8405e-11	8.82277e-11	1.84096e-10	2.39134e-10	1.54756e-10	1.96157e-10	2.9115e-10	2.20114e-10	8.70679e-11	1.98063e-10	1.65808e-10	1.63039e-10	3.05412e-10	9.13998e-10	1.49284e-10	1.32559e-10	3.05017e-10	3.27122e-10	1.74267e-10	0.000560295	2.03998e-10	0.000857764	0.00146385	0.000480317
1039	raffinose	739.103	28.8181	29	361	3.47987e-10	0.000755219	0.000615576	0.000545739	0.000271847	0.000211877	0.000400043	0.000831773	0.000286842	0.00208271	0.00142439	0.00252524	0.000763248	0.00131903	0.000788821	0.00127208	0.00200331	9.13998e-10	0.000792107	0.000963954	0.000970045	0.00140972	0.000791989	0.000584691	0.000310483	0.000713078	0.00232618	0.00102269
1040	24,25-dihydrolanosterol	745.862	28.865	29	129	0.0533348	0.00727599	0.0330772	0.0132867	0.00609874	0.0136213	0.0211158	0.00597235	0.00714317	0.0113977	0.0309645	0.0192717	0.0160835	0.0151388	0.0139292	0.0210173	0.0390897	0.134459	0.0231661	0.0215672	0.0422047	0.026105	0.0102206	0.0142256	0.00442162	0.0389043	0.0440892	0.0229944
1041	raffinose	769	28.9033	3	204	3.47987e-10	1.61492e-10	3.18169e-10	1.00295e-10	8.8405e-11	8.82277e-11	1.84096e-10	2.39134e-10	1.54756e-10	1.96157e-10	2.9115e-10	2.20114e-10	8.70679e-11	1.98063e-10	1.65808e-10	1.63039e-10	3.05412e-10	9.13998e-10	1.49284e-10	1.32559e-10	3.05017e-10	0.000933042	0.0030945	1.75696e-10	2.03998e-10	0.00439063	3.70798e-10	0.00140303
1042	?-Sitosterol	566.107	28.9435	28	75	0.00806862	0.00314433	0.0101011	0.00431931	0.00178773	0.00150363	0.00482079	2.39134e-10	0.00467908	0.000720508	0.0216314	0.0124769	0.0036839	0.00719864	0.00567736	0.00704895	0.0274607	0.0454593	0.00728065	0.0122681	0.0175325	0.014132	0.00959218	0.0155769	0.0015112	0.0134203	0.0169062	0.0118565
1043	naringin	724.24	28.8763	25	217	3.47987e-10	0.00186747	0.00523534	0.00280524	0.00248445	0.00481802	0.00286842	0.00270035	0.00236504	0.00416934	0.00636102	0.00709289	8.70679e-11	0.00378144	0.0018909	0.00480777	0.00416941	0.0381838	0.00256248	0.00295887	0.00909554	0.00104826	1.74267e-10	1.75696e-10	0.000267991	2.11402e-10	3.70798e-10	0.000219375
1044	1-Kestose	798.667	28.9579	6	361	3.47987e-10	1.61492e-10	3.18169e-10	1.00295e-10	8.8405e-11	8.82277e-11	1.84096e-10	2.39134e-10	1.54756e-10	1.96157e-10	2.9115e-10	2.20114e-10	0.00281436	0.00046906	1.65808e-10	1.63039e-10	0.00834948	9.13998e-10	0.00269593	0.00381628	0.00247695	0.00306783	1.74267e-10	1.75696e-10	2.03998e-10	2.11402e-10	0.00517877	0.00137443
1046	Analyte 1240	26.931	29.2249	29	73	0.024441	0.0045144	0.0238057	0.00976084	0.00374297	0.0101978	0.0127438	0.00920877	0.0108292	0.0170467	0.0288987	0.0185189	8.70679e-11	0.0140837	0.0180485	0.0176779	0.0353883	0.139114	0.0251766	1.32559e-10	0.0392342	0.0157474	0.00477853	0.0101053	0.00484938	0.0170511	0.0224434	0.0124958
1047	1-Kestose	587.696	29.2403	23	361	0.00141364	1.61492e-10	0.000853597	0.00034216	0.000157319	0.000305101	0.000511969	2.39134e-10	0.000433014	1.96157e-10	0.000864874	0.00050846	8.70679e-11	0.000301058	0.000636971	0.000639013	0.00126182	0.00495669	0.000725905	1.32559e-10	0.00137007	0.000569635	0.00022694	0.000288861	2.03998e-10	0.000621539	0.000902098	0.000434845
1048	Analyte 1242	40.8929	29.3164	28	221	0.000963466	0.000379471	0.000783842	0.000348063	8.8405e-11	0.000183186	0.000443005	0.000559722	0.000245361	0.000504495	0.000890389	0.000802915	0.000267513	0.000545066	0.00037798	0.000470114	0.000975854	0.00278503	0.000504871	0.000485435	0.000933215	0.000870043	0.000412708	0.000438491	2.03998e-10	0.000780131	0.00123239	0.000622294
1049	Analyte 1243	42.5	29.3752	8	221	3.47987e-10	1.61492e-10	3.18169e-10	0.000283044	8.8405e-11	8.82277e-11	4.71742e-05	2.39134e-10	1.54756e-10	1.96157e-10	2.9115e-10	2.20114e-10	8.70679e-11	1.98063e-10	1.65808e-10	1.63039e-10	0.000791297	9.13998e-10	0.000376745	1.32559e-10	0.000194674	0.000573622	0.00053725	1.75696e-10	0.000545598	2.11402e-10	0.000678761	0.000389205
1050	unknown	724	29.4475	7	217	0.00175208	0.000181544	0.00340454	1.00295e-10	8.8405e-11	8.82277e-11	0.000889694	2.39134e-10	1.54756e-10	1.96157e-10	2.9115e-10	2.20114e-10	8.70679e-11	1.98063e-10	1.65808e-10	1.63039e-10	3.05412e-10	9.13998e-10	1.49284e-10	1.32559e-10	3.05017e-10	3.27122e-10	1.74267e-10	1.75696e-10	2.03998e-10	2.11402e-10	3.70798e-10	2.4388e-10
1051	unknown	589.538	29.4337	13	217	3.47987e-10	1.61492e-10	3.18169e-10	0.001644	0.00115146	8.82277e-11	0.00046591	2.39134e-10	0.00200166	0.00383655	0.00408085	0.00280547	8.70679e-11	0.00212076	0.00311682	1.63039e-10	0.00391617	0.0176241	1.49284e-10	1.32559e-10	0.00410951	3.27122e-10	1.74267e-10	0.00138881	2.03998e-10	0.00277485	0.00365508	0.00130312
1052	unknown	670.154	29.4274	13	361	3.47987e-10	0.000406075	3.18169e-10	1.00295e-10	8.8405e-11	8.82277e-11	6.76794e-05	2.39134e-10	0.000410591	0.000711899	2.9115e-10	2.20114e-10	0.000338469	0.000243493	1.65808e-10	0.000981612	3.05412e-10	0.00406916	0.000877591	0.00109791	0.00117105	3.27122e-10	0.000349682	1.75696e-10	2.03998e-10	0.000181588	0.00102065	0.000258653
1053	unknown	532.214	29.4604	14	217	0.00715789	0.00184088	0.00329173	0.00158775	0.00131426	0.00148509	0.0027796	2.39134e-10	1.54756e-10	1.96157e-10	0.0030649	0.000727279	0.00217238	0.000994093	1.65808e-10	1.63039e-10	3.05412e-10	9.13998e-10	1.49284e-10	1.32559e-10	3.05017e-10	3.27122e-10	1.74267e-10	1.75696e-10	2.03998e-10	2.11402e-10	3.70798e-10	2.4388e-10
1054	unknown	579.857	29.4558	7	217	3.47987e-10	1.61492e-10	3.18169e-10	1.00295e-10	8.8405e-11	8.82277e-11	1.84096e-10	2.39134e-10	1.54756e-10	1.96157e-10	2.9115e-10	2.20114e-10	8.70679e-11	1.98063e-10	1.65808e-10	1.63039e-10	3.05412e-10	0.0126502	0.00326219	0.00420374	0.00335269	0.00188356	1.74267e-10	0.001637	2.03998e-10	0.00222005	0.00254289	0.00138058
1055	Melezitose	582.615	29.5951	26	217	0.00317951	1.61492e-10	0.00117368	0.000637195	0.000692694	0.00136615	0.00117487	0.00127873	0.000623729	0.00151756	0.0018228	0.00218891	8.70679e-11	0.00123862	0.00142107	0.00100579	0.00305416	9.13998e-10	0.00174588	0.00193998	0.00152781	0.0006345	0.000536517	0.000388647	2.03998e-10	0.000912298	0.00127985	0.000625302
1056	unknown	561.138	29.7141	29	204	0.0116458	0.00315204	0.00489325	0.00234603	0.00209251	0.00470921	0.00480647	0.00607634	0.00327874	0.00513262	0.00686439	0.00729515	8.70679e-11	0.00477454	0.00604181	0.00382738	0.0113946	9.13998e-10	0.00775759	0.00701205	0.00600558	0.00265052	0.0012392	0.00200479	0.000760088	0.0037901	0.00503665	0.00258022
1057	Analyte 1252	0	29.8273	10	217	3.47987e-10	1.61492e-10	3.18169e-10	1.00295e-10	8.8405e-11	0.00119765	0.000199608	2.39134e-10	1.54756e-10	1.96157e-10	2.9115e-10	2.20114e-10	0.00210779	0.000351299	1.65808e-10	1.63039e-10	0.00280201	0.0175473	0.00199083	0.00227746	0.00410293	3.27122e-10	0.000248091	0.000644264	2.03998e-10	0.00119547	0.00175903	0.000641142
1058	maltotriose 1	201.458	30.0359	24	204	3.47987e-10	0.00060045	0.000849624	0.00045133	8.8405e-11	0.00101875	0.000486693	0.00100216	0.000598073	0.000749541	0.000747446	0.00151213	0.00153528	0.0010241	0.000944525	0.000463834	0.00113941	9.13998e-10	0.00161564	0.00145413	0.000936256	0.000523684	1.74267e-10	0.000260036	2.03998e-10	0.00180908	0.00111106	0.000617311
1059	alpha-Ecdysone 2	116.607	30.0994	28	221	0.000963262	0.000565955	0.000803224	0.000545099	8.8405e-11	0.000448241	0.000554297	0.000763279	0.000317827	0.000491956	0.0010343	0.000815781	0.000599701	0.000670474	0.000582895	0.000601192	0.00153294	0.00558317	0.000743015	0.000633066	0.00161271	0.00132108	0.000892109	0.000579349	2.03998e-10	0.00119018	0.00179082	0.000962258
1060	Analyte 1255	10.05	30.2473	20	57	0.000654493	0.000419436	0.00119086	0.000603909	0.000780436	0.000928664	0.000762966	2.39134e-10	1.54756e-10	3.83847e-05	0.00115357	0.000723061	0.000695324	0.000435056	0.000591939	0.000670705	3.05412e-10	9.13998e-10	0.000996652	0.000752541	0.000501973	0.00113454	1.74267e-10	0.000522322	2.03998e-10	0.00205876	3.70798e-10	0.000619271
1061	Analyte 1256	0	30.9912	21	221	3.47987e-10	0.000476156	0.00112165	1.00295e-10	0.000311673	0.00039558	0.000384176	2.39134e-10	1.54756e-10	0.000406536	0.000975498	2.20114e-10	0.000268359	0.000275066	0.000709001	1.63039e-10	0.000912661	9.13998e-10	0.000543643	0.0004336	0.000433151	3.27122e-10	0.000392038	1.75696e-10	0.000556455	2.11402e-10	0.00129288	0.000373562
1062	Maltotriitol	558.214	31.0672	28	204	0.00405985	0.00188832	0.00561892	0.0032454	0.00404369	0.00460866	0.00391081	2.39134e-10	0.00220504	0.00135625	0.00676647	0.00112886	0.00329367	0.00245838	0.0041954	0.00438297	0.00654444	0.0215478	0.00510379	0.00602626	0.00796678	0.00540799	0.00107497	0.00194359	0.000634096	0.00830322	0.00860063	0.00432742
1063	Analyte 1258	0	31.4669	28	204	0.0113911	0.00274442	0.0153959	0.00735341	0.00936532	8.82277e-11	0.00770836	2.39134e-10	0.00476171	0.00324503	0.0126198	0.00245016	0.00443885	0.00458592	0.00803944	0.00864137	0.011293	0.046126	0.00609395	0.00852317	0.0147862	0.0105827	0.00152863	0.00342739	0.00132654	0.0205161	0.0238502	0.0102053
1064	alpha-Ecdysone 4	60.0556	32.0815	18	221	0.00140214	0.00053623	3.18169e-10	0.000281302	0.000196102	0.000272979	0.000448125	0.000448967	0.000349728	0.000409276	0.0005835	2.20114e-10	0.000337327	0.0003548	1.65808e-10	0.000463627	0.000806197	9.13998e-10	0.000451518	0.00048592	0.000367877	3.27122e-10	1.74267e-10	0.000403362	0.000808202	2.11402e-10	0.00115863	0.000395032
