# Supplementary material for: Metabolic Analysis Reveals Cry1C Gene Transformation Does Not Affect the Sensitivity of Rice to Rice Dwarf Virus
Source: Metabolites. 2021 Mar 30;11(4):209. doi: 10.3390/metabo11040209 (PMC8065979; doi:10.3390/metabo11040209)
Supplement: Supplementary file 1 [file metabolites-11-00209-s001.zip › Table S1. Metabolite profiling for compounds in rice leaves identified using mass spectrometry database.xlsx]

## Sheet: Table S1
Table S1. Metabolite profiling for compounds in rice leaves identified using mass spectrometry database.
ID	Compound name	Similarity	Retention time (min)	T1C-19 (mean)	MH63 (mean)	T1C-19-RDV (mean)	MH63-RDV (mean)
49	2-hydroxypyridine	896.276	7.00126	0.427353	0.731239	0.527503	0.433325
57	Pyruvic acid	837.643	7.1686	0.00548895	0.0123966	0.0093382	0.00626455
62	Lactic acid	925.308	7.29731	0.00538909	3.05017e-10	2.4388e-10	0.026707
71	2-ketobutyric acid	518.63	7.46679	0.00476556	0.0167303	0.00710018	0.00559682
74	Glycolic acid	884.517	7.5329	0.0390803	0.083508	0.0431004	0.0473812
88	2-keto-isovaleric acid	315.37	7.77077	0.00356296	0.0121328	0.00505849	0.00458417
89	Maleimide	398.091	7.78682	0.000673367	0.00188115	0.00200887	0.00103309
98	Alanine	938.786	7.90196	0.176888	0.466807	0.651063	0.589271
100	Hydroxylamine	409.963	7.93549	0.00329975	0.00827874	0.00349371	0.00133662
111	Glycine	747.818	8.1772	0.00287879	0.0175212	0.00883153	0.0134374
118	Oxalic acid	762.926	8.2983	0.00299644	0.0082421	0.00344123	0.00474849
121	2-Ketovaleric acid	552.389	8.33356	0.0367767	0.0583941	0.0328791	0.00894519
123	Sarcosine	478.88	8.34647	0.0137964	0.0597281	0.0524328	0.0364065
126	5-aminovaleric acid lactam	534	8.4067	0.0528762	0.0981236	0.0549111	0.0337088
127	2-Furoic Acid	897.5	8.41125	0.00043337	3.05017e-10	0.000986213	0.00239485
128	3-Hydroxypropionic acid	524.448	8.44434	0.275264	0.589756	0.290018	0.265676
130	3-Hydroxypyridine	892.379	8.46313	0.0375265	0.122259	0.0572904	0.0589953
138	4-aminobutyric acid	772.793	8.57109	0.00832606	0.0142298	0.0156597	0.0171704
142	M-cresol	288.417	8.68243	0.000343748	0.00147944	0.000291153	0.000314568
144	Glutaraldehyde	454.808	8.6924	0.0115928	0.0471609	0.0444712	0.0309098
145	Benzyl alcohol	552	8.70193	0.00384384	0.00588846	0.00952967	0.0037575
147	4-Hydroxypyridine	826.69	8.72089	0.00955251	0.0266281	0.0144834	0.0129717
152	2-amino-2-methylpropane-1,3-diol	445.261	8.81355	0.00149902	0.00693009	0.00971379	0.00582524
154	3-hydroxybutyric acid	501.379	8.81448	0.0462686	0.0977923	0.0506135	0.0566568
157	Lactamide	411.207	8.86549	0.0329876	0.0917066	0.0262723	0.0319839
151	2-Amino-3-methyl-1-butanol	439.607	8.91393	0.00230418	0.00826347	0.00271581	0.00317582
161	Sulfuric acid	458.333	8.93663	0.00271017	0.0082023	0.00241367	0.00372218
164	Methyl Phosphate	842.483	8.9694	0.0164025	0.0356746	0.0497761	0.0447045
165	Alpha-ketoisocaproic acid	498.414	8.98931	0.00286551	0.00478346	0.00462822	0.00394698
166	Isoleucine	796.292	9.00063	0.00568884	0.0183925	0.0209998	0.0185449
170	Succinate semialdehyde	717.083	9.06722	0.000571341	0.000367865	0.00124568	0.00319548
173	Phenylacetaldehyde	241.077	9.11545	0.000449996	0.00471634	0.000685022	0.000663188
180	N-Ethylglycine	289.483	9.17095	0.000973618	0.00277661	0.00256125	0.00187054
181	Succinate semialdehyde	320.407	9.21627	0.00256745	0.00783635	0.00322603	0.00211126
191	Methylmalonic acid	527.931	9.36371	0.0100376	0.01989	0.0109619	0.0101212
190	Cycloleucine	262.407	9.36895	0.0041998	0.0116224	0.00460017	0.00482332
192	Malonic acid	592.286	9.41768	0.00423051	0.0131056	0.00730495	0.00722601
198	Valine	875.828	9.49184	0.00995208	0.019382	0.0390815	0.0391425
199	Canavanine degr prod	282.5	9.52435	0.00343069	0.00741569	0.00357577	0.00390668
200	Hydroxyurea	399.034	9.54431	0.00507791	0.0116353	0.00376487	0.00572986
203	N-cyclohexylformamide	208.5	9.59062	1.98063e-10	3.05017e-10	0.000545822	1.84096e-10
206	Acetophenone	289	9.60139	0.000240674	0.00113024	0.000352834	1.84096e-10
208	Pyrophosphate	201.533	9.64356	2.00714e-05	4.61907e-05	0.0011742	0.00071625
215	4-hydroxybutyrate	519.308	9.72397	0.577594	1.01205	0.467827	0.438968
214	Carnitine	381.091	9.7275	0.00014057	0.00155525	0.00108132	1.84096e-10
219	Dihydroxyacetone	276.577	9.84138	0.0127359	0.0371892	0.0145557	0.0190439
220	2-Butyne-1,4-diol	356.412	9.84333	0.0055007	0.020614	0.0212868	0.0118809
223	2-ketoadipate	737.524	9.92044	0.000339021	0.000738422	0.000170486	0.000569796
225	2-Ketocaproic acid	303.632	9.95882	0.0107222	0.0341525	0.00534206	0.0105273
227	Benzoic acid	977	10.008	0.0191244	0.031267	0.0259995	0.0169817
231	Serine	901.103	10.1022	0.392703	0.95374	1.68354	1.73661
235	Caprylic acid	858.074	10.1958	0.00489595	0.0112491	0.00989966	0.00565952
236	Ethanolamine	931	10.2171	0.356748	0.620497	0.802475	0.740825
239	Butyraldehyde	512.636	10.2693	0.00311518	0.0044952	0.0124941	0.000405125
241	Glycerol	783.955	10.3205	0.0150237	0.0248789	0.0359787	0.0143683
248	Phosphate	519.75	10.3308	1.98063e-10	3.05017e-10	0.00196164	1.84096e-10
246	Acetanilide	326.679	10.4117	0.0758497	0.220941	0.0653194	0.0920635
249	2-Deoxyerythritol	529	10.4416	0.00168412	3.05017e-10	0.000317602	0.00169207
245	Nicotinic acid	736	10.4471	0.000692748	0.00422467	0.00288435	1.84096e-10
253	Glutaraldehyde	384.625	10.4753	0.00194886	0.00522796	2.4388e-10	0.00053355
257	Glycine-d5	311	10.5832	0.00836329	3.05017e-10	0.00566456	0.0498348
258	4-aminobutyric acid	480.318	10.6027	0.0365806	0.15321	0.145626	0.0537628
260	Threonine	932.828	10.6128	0.0469942	0.189864	0.312978	0.228799
261	1,3-Cyclohexanedione	224.421	10.6532	0.00187162	0.00576961	0.00256711	0.00244764
262	Proline	466	10.6687	1.98063e-10	3.05017e-10	0.00258617	0.000879028
263	Maleic acid	211.812	10.6826	0.000366067	0.00685441	0.00192608	0.000570876
269	Glycine 2	950.172	10.7673	0.16339	0.298737	0.161874	0.223054
274	Succinic acid	853.846	10.8563	0.00106113	0.00169089	0.00112196	0.0011013
275	2,3-Dihydroxypyridine	813.929	10.8771	0.00453989	0.00802195	0.00552895	0.00320843
285	D-Glyceric acid	919.8	11.0555	0.354969	0.614952	0.0977377	0.246463
284	Bis(2-hydroxypropyl)amine	283.667	11.0583	0.00322636	3.05017e-10	0.00396421	0.0041873
287	Allylmalonic acid	252.095	11.1207	0.00119202	0.000746898	0.00104437	0.000829545
291	Uracil	742.714	11.1755	0.00152235	3.05017e-10	2.4388e-10	0.00187938
290	Picolinic acid	286.724	11.1781	0.0553332	0.0745937	0.0317187	0.0641425
292	Oxamide	333.565	11.1875	0.00183042	0.0126962	0.00361075	0.00398302
293	Itaconic acid	739.222	11.2261	0.00212263	0.00358158	0.00244835	0.00405639
295	Pyrrole-2-Carboxylic Acid	451.821	11.2761	0.000514667	0.00106983	0.000443375	0.000500891
299	Fumaric acid	852.828	11.3418	0.00399118	0.00595436	0.00338643	0.00488698
302	2-mercaptoethanesulfonic acid	275.562	11.4435	0.000805005	0.000570558	0.000487168	0.000471937
303	Serine	798	11.4522	0.0453356	0.0623258	0.021065	0.065711
304	3-Hydroxynorvaline	521.429	11.4626	0.0127342	3.05017e-10	2.4388e-10	0.0658635
305	Citraconic acid	508.7	11.4688	1.98063e-10	0.0182358	0.00989771	1.84096e-10
306	Alanine	401.286	11.478	0.0117408	0.0241962	0.00958238	0.0011141
307	Pelargonic acid	597.857	11.4942	0.00385915	0.0109168	0.00224883	0.00453735
308	Cyclohexylamine	316.185	11.5166	0.0450195	0.131509	0.0366145	0.0410013
310	2,3-Dimethylsuccinic acid	510.621	11.5582	0.122616	0.369385	0.0559674	0.0863972
313	Salicylaldehyde	379.571	11.6074	0.000419478	0.00114801	0.00168468	1.84096e-10
312	Phosphomycin	299.067	11.6155	0.000932591	0.00307727	0.00106773	0.00197447
315	4-Methyl-5-thiazolethanol	449.929	11.6482	0.00222931	3.05017e-10	0.0111082	0.0172231
317	Geraniol	291.647	11.6545	0.00365993	0.00868975	0.00306893	1.84096e-10
318	Tartronic acid	550.034	11.6735	0.00331212	0.00811921	0.00137002	0.00300585
320	3-Methylamino-1,2-propanediol	578.448	11.7119	0.00188202	0.00485777	0.0011949	0.00297152
323	3-Cyanoalanine	270.692	11.7622	9.553e-05	0.00138576	0.000177089	0.000190508
324	N-Acetyl-beta-alanine	317.069	11.7805	0.0124683	0.0323049	0.0126025	0.0141472
325	Threonine	680.241	11.7931	0.0189359	0.0220928	0.0463444	0.0452744
328	1-Indanone	264.417	11.8929	0.0162537	0.0519257	0.0144427	0.0129363
338	1,2-Cyclohexanedione	488.31	12.0564	0.475481	1.024	0.195648	0.455618
342	Glutaric Acid	508	12.0756	1.98063e-10	0.0249066	0.00845883	1.84096e-10
345	N-Ethylglycine	430.759	12.1132	0.210408	0.315826	0.287646	0.242548
353	Hydrocinnamic acid	612.32	12.2776	0.000843872	0.00267658	0.00233227	0.00129688
354	Aspartic acid	909.786	12.3111	0.0128862	0.0232486	0.0701154	0.0789157
355	2-Deoxytetronic acid	532.095	12.319	0.000295696	0.00141506	0.000686626	0.000811529
357	3-Hydroxynorvaline	282.556	12.336	0.00160908	0.003068	0.00261254	0.0022552
358	L-Threose	685.552	12.3746	0.0299755	0.0735001	0.0209827	0.0420029
359	D-erythronolactone	686.4	12.3972	4.20284e-05	3.05017e-10	2.4388e-10	0.000480127
360	Beta-Alanine	437.655	12.3978	0.00748582	0.0162986	0.00639657	0.00894999
361	Salicyl alcohol	259.231	12.4076	9.28886e-05	0.000627393	0.000168727	0.00012376
362	Erythrose	603.962	12.4399	0.00138248	0.0031673	0.000894094	0.00192138
356	Malonamide	592.455	12.4539	1.98063e-10	0.00339235	0.00735886	8.38623e-05
364	3,4-Dihydroxypyridine	551.778	12.509	1.98063e-10	0.000709145	0.000231732	7.02823e-05
375	L-homoserine	504.042	12.6532	0.0045844	0.0104856	0.00244966	0.00381073
378	3-Aminoisobutyric acid	543.5	12.7515	0.0100677	0.0206745	0.00751044	0.0108057
379	Oxalacetic acid	324.667	12.7845	5.25108e-05	0.00215798	0.000352173	0.00070186
380	Citraconic acid	458.556	12.7977	0.000716073	3.05017e-10	2.4388e-10	0.00293915
384	3-hydroxy-L-proline	283.931	12.8465	0.00346274	0.00958123	0.00258079	0.00287507
387	Aminomalonic acid	419.483	12.8897	0.0280193	0.193199	0.120373	0.0616941
393	5,6-dihydrouracil	284.6	12.9973	0.000725398	0.00153665	0.00128254	0.00119544
395	N-ethylmaleamic acid	233.091	13.0424	0.000575643	0.00113529	0.000353242	0.000926026
398	L-Malic acid	914.724	13.096	0.977772	1.6874	1.06421	0.74027
401	Threitol	614.448	13.1882	0.0182486	0.0344687	0.0135673	0.0236457
404	Acetol	236	13.201	1.98063e-10	3.05017e-10	0.000771256	1.84096e-10
409	Adipic acid	286.517	13.2914	0.0243922	0.0715776	0.0289949	0.0289768
410	N-Acetyl-L-leucine	268.091	13.3289	1.98063e-10	0.00309128	0.00653016	1.84096e-10
417	Salicylic acid	937.107	13.3961	0.0701689	0.116349	0.132695	0.101263
418	Trans-4-hydroxy-L-proline	405.741	13.412	0.158706	0.284602	0.258115	0.285738
419	Cytosin	334	13.4412	0.037139	0.0478364	0.0309862	0.0572739
422	Aspartic acid	880.25	13.502	0.0271235	0.0468374	0.17112	0.248811
425	2-Amino-2-norbornanecarboxylic acid	427	13.5676	0.00698394	0.0285701	0.0151898	1.84096e-10
426	5-Oxoproline	762	13.5769	0.00870821	3.05017e-10	0.0760613	0.170281
427	Pyrogallol	267.857	13.6017	0.00066842	0.00059143	0.000673724	0.000661758
431	4-aminobutyric acid	883.393	13.6381	0.0734035	0.0832971	0.151636	0.0530088
432	Ornithine	278.684	13.662	0.00105468	0.00423948	0.00235648	0.00495787
437	2-aminophenol	239.833	13.7215	1.98063e-10	3.05017e-10	0.000904277	3.16916e-05
438	Threonic acid	686.294	13.7537	0.000615669	3.05017e-10	4.16283e-05	0.00108164
442	Cumic Acid	411.621	13.8082	0.00613091	0.0189249	0.0107651	0.00815014
443	L-glutamic acid	235	13.8237	0.00016339	0.00177197	0.000581617	0.00110289
447	3-Hydroxypropionic acid	504.857	13.884	0.046402	0.118421	0.056286	0.0877308
450	Dodecanol	278.917	13.9345	0.0012546	0.000665451	0.00174989	0.00182005
454	3-Methyloxindole	351.938	13.992	0.000135089	0.000426817	0.000674429	0.000280094
459	3-hydroxybenzoic acid	213.842	14.0779	0.00212397	0.00903619	0.0042749	0.00191584
460	Glycocyamine	212.182	14.098	9.96569e-05	0.000451513	4.11053e-05	0.000271986
462	Phenylethylamine	325.722	14.145	0.000388058	0.000509882	0.000927828	0.000460954
463	Alpha-ketoglutaric acid	562.071	14.1507	0.000304122	0.000487664	0.00227759	1.84096e-10
464	2-hydroxy-3-isopropylbutanedioic acid	501.379	14.1948	1.35838	3.58935	1.21065	1.48494
467	Threo-beta-hyrdoxyaspartate	280.875	14.2077	1.98063e-10	0.0400989	0.030361	0.0218916
473	Pimelic acid	284.222	14.2949	0.000145448	0.000903843	0.000264221	0.000183444
486	Digitoxose	557.966	14.5462	0.65092	1.16692	0.568807	0.740026
491	D-erythronolactone	385.44	14.6323	0.0155602	0.0327775	0.0108022	0.0116176
493	Glutamic acid	700.571	14.6809	0.00642742	0.0133568	0.01365	0.00769984
494	Thymidine	282.571	14.6949	0.00201862	0.00308962	0.00143962	0.00179971
498	3-ureidopropionate	313.625	14.7878	0.0302688	0.0912997	0.0495833	0.0292869
499	Lyxose	401.227	14.7956	0.0176122	0.0925521	0.0444193	0.0405809
503	Creatine degr	456.75	14.8448	0.0095558	0.08706	0.0485757	0.0182871
505	Tartaric acid	397.333	14.8704	0.000633135	0.00287893	0.00111434	1.84096e-10
512	1,3-diaminopropane	512.083	15.0049	0.00308113	0.00528968	0.00443182	0.0029908
517	Allose	489.769	15.0831	0.0250636	0.0253752	0.0225896	0.0329765
518	Lauric acid	695.375	15.0895	0.000760031	0.0104432	0.0043346	0.00298328
520	Xylose	408.857	15.1274	0.00158683	0.00758282	0.00259347	0.00166735
522	2-ketoadipate	360.611	15.1569	0.00193652	0.0066844	0.00230624	0.00186814
526	Guanidinosuccinic acid	268	15.2244	1.98063e-10	3.05017e-10	2.4388e-10	0.000806319
527	1,2-Cyclohexanedione	273.37	15.234	0.00716284	0.0108796	0.0166595	0.00688906
529	Ribonic acid, gamma-lactone	453.846	15.2667	0.00813699	0.0257586	0.0180739	0.010373
530	Ribose	627	15.2954	0.0821581	0.165905	0.0863121	0.0901684
543	Xylitol	867.966	15.55	0.0798701	0.193626	0.113698	0.129171
544	Phthalic acid	295.679	15.5885	0.00342508	0.00780396	0.0026182	0.00467582
548	Levoglucosan	896.379	15.6432	0.0428269	0.132794	0.0406588	0.0615483
551	Beta-Glycerophosphoric acid	506.538	15.7165	0.000232979	3.05017e-10	0.00574758	0.00350848
552	6-deoxy-D-glucose	313.25	15.7694	1.98063e-10	3.05017e-10	0.00153028	1.84096e-10
558	D-Arabitol	745.75	15.8889	0.107895	3.05017e-10	2.4388e-10	0.207364
561	Ribitol	383.167	15.9029	0.00289315	0.00966554	2.4388e-10	1.84096e-10
562	Aconitic Acid	350.808	15.9301	0.00730792	0.0183942	0.0148856	0.00929612
566	Lyxonic acid, 1,4-lactone	327.25	15.972	0.00294551	0.00993388	0.0196142	0.0094337
569	Putrescine	689.731	16.0436	0.20443	0.498656	0.118619	0.43397
570	Glucose-1-phosphate	643.143	16.0517	1.98063e-10	0.00184276	0.000660207	1.84096e-10
571	Diglycerol	238.769	16.0786	0.000531632	0.00448335	2.4388e-10	0.00264852
572	Fucose	382.9	16.1133	0.000802157	0.000805682	0.000966948	1.84096e-10
576	3,6-Anhydro-D-galactose	800.586	16.1666	0.00911659	0.0199125	0.00427591	0.0112368
579	Gentisic acid	493.25	16.2477	1.98063e-10	3.05017e-10	0.001729	0.000941372
580	D-(glycerol 1-phosphate)	806.345	16.2637	0.0149808	0.0303189	0.0399277	0.0365584
582	Diglycerol	209.4	16.3083	0.0444031	0.0974427	0.020728	0.0354382
584	Glutamine	229.333	16.3651	0.000543004	0.00917494	0.00739335	1.84096e-10
589	2-deoxy-D-glucose	645.4	16.4265	0.00345557	0.0323176	0.0303288	1.84096e-10
591	O-Phosphorylethanolamine	509	16.4969	4.41079e-05	3.05017e-10	0.000577144	0.000836449
597	Methoxamedrine	271	16.6206	1.98063e-10	0.00103582	2.4388e-10	0.000845342
598	2-Deoxy-D-galactose	658.25	16.6479	0.520522	1.11855	0.878506	0.373356
600	Farnesol	361.435	16.7478	0.0158278	0.0468523	0.045054	0.014791
602	Shikimic acid	910.138	16.782	0.337054	0.593757	0.216186	0.330671
606	Citric acid	764.2	16.8765	0.0233548	3.05017e-10	0.0851021	0.0628571
609	3,4-dihydroxybenzoic acid	760	16.9373	0.0091199	0.0216797	0.00545129	0.00519659
611	Isocitric acid	335.385	17.0147	0.000191526	0.00056215	0.000611544	1.84096e-10
614	Tagatose	405.75	17.062	0.0676791	0.0805818	0.0313874	0.0380544
617	4-aminobenzoic acid	467.6	17.1017	1.98063e-10	4.11279e-05	2.4388e-10	0.000274403
620	Farnesal	435.414	17.1473	0.0457205	0.121471	0.0578556	0.0729072
619	1,5-Anhydroglucitol	541.826	17.1534	0.000679686	0.000603535	0.00111773	0.00102586
621	Dehydroascorbic Acid	819.241	17.1826	0.0282138	0.0851177	0.0205799	0.0214113
622	Atrazine-2-hydroxy	295.875	17.2093	0.0178485	0.0284793	0.0247776	0.0249749
623	Methyl-beta-D-galactopyranoside	869.75	17.2307	0.149981	0.243441	0.245558	0.27982
624	Quinic acid	749.852	17.2828	0.0162246	0.0435559	0.00832511	0.0218081
626	Dithioerythritol	387.333	17.3175	0.00188348	0.0143301	2.4388e-10	7.36418e-05
625	D-alanyl-D-alanine	631.952	17.32	0.00143557	0.00259788	0.00246959	0.00108097
630	Galactose	627	17.432	1.98063e-10	0.0114448	0.000630834	1.84096e-10
634	Gluconic lactone	623	17.5513	1.98063e-10	0.00176224	0.008076	0.00322901
632	Fructose	825.4	17.5637	1.98063e-10	3.05017e-10	0.0585247	1.84096e-10
643	D-Talose	866	17.8054	1.98063e-10	2.29377	15.6972	1.84096e-10
644	Gluconic lactone	446.875	17.8528	1.98063e-10	3.05017e-10	0.00227914	0.000522448
646	Glucose	255.043	17.8954	0.0077653	0.015692	0.00524442	0.00469648
647	Mannose	533.407	17.901	0.0121603	0.0189632	0.013072	0.00491407
651	Lysine	657.167	17.994	0.000410785	3.05017e-10	2.4388e-10	0.00171842
655	Mannitol	347.111	18.0293	0.00348742	0.00439261	0.00273634	0.00318321
653	Sedoheptulose	722.25	18.0623	1.98063e-10	3.05017e-10	0.000642378	1.84096e-10
656	Sorbitol	623.462	18.0624	6.43871e-05	3.05017e-10	0.000742312	8.70703e-05
657	3,4-Dihydroxymandelic acid	436.333	18.0624	0.0124063	0.0180439	0.0123384	0.00817933
660	Ascorbate	603.241	18.1083	0.0321562	0.0540564	0.0248826	0.026109
661	Glucuronic acid	343.4	18.1103	0.000344681	0.00128268	2.4388e-10	1.84096e-10
664	Coniferyl alcohol	557.593	18.1684	0.000391456	0.00085832	0.000918683	0.000681969
665	Pentadecanoic acid	389	18.1792	0.00072137	0.00180079	0.00150961	0.00132228
669	Conduritol b epoxide	723.037	18.2296	0.00357534	0.00680141	0.00281871	0.0025921
678	Galactonic acid	514.893	18.4744	0.00306949	0.00543664	0.00374807	0.00306742
679	D-galacturonic acid	337.241	18.4945	0.00608919	0.0141256	0.0275192	0.0140524
681	Canavanine	286.4	18.6033	0.000462595	0.000621134	0.000610438	8.09195e-05
687	Guanidinosuccinic acid	291.429	18.7504	1.98063e-10	0.000429086	2.4388e-10	0.000206807
693	Methyl heptadecanoate	415.261	19.0026	0.000327871	0.00116151	0.000437029	0.000361362
694	Glucoheptonic acid	377.44	19.0258	0.00182528	0.00353175	0.00289857	0.00143987
698	Mucic acid	560.727	19.0836	0.000141988	3.69906e-05	0.000262958	0.00018214
699	Palmitic acid	944.862	19.1653	0.123174	0.237795	0.212311	0.175463
710	Isopropyl-beta-D-thiogalactopyranoside	485.357	19.4204	0.00163726	0.00485129	0.000827671	0.000113283
711	N-Acetyl-D-galactosamine	505.4	19.5048	4.49261e-05	3.05017e-10	0.000586926	1.84096e-10
714	Myo-inositol	907.724	19.5725	0.374007	0.678687	0.405494	0.399831
715	Ferulic acid	693.414	19.6096	0.00163152	0.00255156	0.00189351	0.00127702
717	Uric acid	255.765	19.6732	0.000118904	0.000292317	5.36767e-05	0.000131423
718	Linoleic acid methyl ester	699.793	19.7029	0.019594	0.0303478	0.0364686	0.0261031
719	N-Acetyl-beta-D-mannosamine	779.966	19.7338	0.00303647	0.00544448	0.00239024	0.0021738
722	Glucoheptonic acid	603.759	19.8461	0.00952772	0.0241998	0.0119783	0.0101834
723	Trans-3,5-Dimethoxy-4-hydroxycinnamaldehyde 1	217	19.8567	1.98063e-10	0.00019633	2.4388e-10	3.59438e-05
729	Heptadecanoic acid	787.655	20.0593	0.00201383	0.00406209	0.00415028	0.00315238
731	D-Glucoheptose	475.69	20.0968	0.00730552	0.0143862	0.00646895	0.0103862
735	Noradrenaline	511.111	20.2055	0.000439869	0.00051658	0.000201489	0.000397509
737	Phytol	894.931	20.3134	0.00846234	0.0149015	0.0105664	0.00932739
744	Beta-Mannosylglycerate	350.586	20.4479	0.00199339	0.00459126	0.00374245	0.0028962
747	3-Hydroxypalmitic acid	290.7	20.5021	0.00301732	0.00543146	0.00887994	0.00602543
748	2-aminoethanethiol	503.75	20.5484	0.000191174	3.10859e-05	0.00082333	0.000519642
751	1,4-Dihydroxy-2-naphthoic acid	307.667	20.5936	1.98063e-10	3.05017e-10	2.4388e-10	9.03703e-05
752	2,4,6-Trihydroxybenzophenone	251.625	20.6122	0.000349411	0.000286041	0.000123613	0.000294072
754	Fructose 2,6-biphosphate degr prod	498.12	20.6272	0.00150872	0.00116628	0.00162137	0.00386921
757	Spermidine	228.739	20.6748	0.00663395	0.00267488	0.000872757	0.00221125
759	Oleic acid	712.333	20.71	3.50844e-05	0.000126385	0.000123286	2.78712e-05
762	Elaidic acid	709.273	20.7358	9.5604e-05	3.05017e-10	4.20627e-05	7.76647e-05
760	Linolenic acid	283.533	20.7487	0.000142789	0.000488557	0.00040358	0.000484045
773	Stearic acid	919.586	20.9331	0.016849	0.0350602	0.013986	0.0265838
774	Trans-sinapinic acid	328.778	20.9457	0.000267714	0.00141059	0.000256748	0.00048682
781	Alpha-Santonin	326.31	21.1194	0.00156005	0.00314523	0.00132042	0.00173062
782	Cystine	297	21.1537	1.98063e-10	3.05017e-10	0.00119113	0.000510241
792	Phenyl beta-D-glucopyranoside	588.68	21.3831	0.0128725	0.0110598	0.00554197	0.0143799
803	Glucose-6-phosphate	664.652	21.6848	0.000377323	0.000439182	0.000618955	0.000805075
813	Purine riboside	622.966	21.9326	0.00570784	0.00624324	0.00516701	0.00328611
821	Abietic Acid	291.435	22.1652	0.00146506	0.00233049	0.0010759	0.00109075
822	Thymidine	450.538	22.1685	0.00228193	0.00161586	0.00389236	0.00254088
825	Tetracosane	410.667	22.276	1.98063e-10	0.000306523	0.000634714	0.00019602
826	6-phosphogluconic acid	597.857	22.3343	0.000716806	0.00115039	0.0057854	0.00326828
830	5-Methoxytryptamine	567.458	22.4189	0.0014601	0.0047408	0.00257844	0.00294889
835	D-erythro-sphingosine	373.235	22.479	0.00229855	0.00558736	0.0193432	0.00244579
840	Arachidic acid	489.609	22.5706	0.00079513	0.000815776	0.00171224	0.00184906
839	Cytidine-monophosphate degr prod	398.5	22.5767	1.98063e-10	0.0118461	0.0081838	1.84096e-10
842	Uridine	573.69	22.7136	0.00176876	0.00339915	0.00262768	0.00181551
846	Saccharopine	309.5	22.7854	0.0010869	0.0002338	0.000352231	0.000319019
850	Biotin	250.375	22.8707	0.00212282	0.00886722	0.00667177	0.00518033
853	DL-dihydrosphingosine	582.458	22.9725	0.000312056	0.000119283	0.000432128	0.000376145
856	Salicin	288.138	23.1178	0.00130605	0.00224776	0.00179034	0.00139959
861	2-Monopalmitin	589.448	23.3095	0.00627767	0.0048914	0.00748146	0.00496717
866	Arbutin	617.286	23.3964	0.00438301	0.00501595	0.00648401	0.00602538
883	Glutathione-H2O	302.889	23.7095	5.66436e-05	0.000581255	0.000100682	6.35986e-05
888	Phytosphingosine	724.714	23.8956	0.922029	2.45489	0.816985	0.659697
895	Sucrose	803.25	24.082	0.0294416	0.0335922	0.0402393	0.0189685
912	Lactose	696.688	24.4484	0.0147621	0.0251182	2.4388e-10	0.0102159
918	Lactulose	773.08	24.5449	0.0363918	0.00839235	0.0304953	0.0369505
919	Cellobiose	460.8	24.5962	1.98063e-10	0.000127515	0.000848167	1.84096e-10
922	Prostaglandin A2	317.75	24.6244	1.98063e-10	0.000150787	0.00116533	1.84096e-10
924	Turanose	688.25	24.6364	0.0153557	0.0114214	0.0158212	0.00375996
928	Lactobionic Acid	676.345	24.7074	0.286107	0.812241	0.189275	0.173319
930	Prostaglandin E2	245.562	24.7629	0.000755369	0.00110518	0.000287921	0.000706225
932	Resveratrol	486.8	24.7951	0.000374258	0.0133909	0.00731412	1.84096e-10
936	Trehalose	875.6	24.8198	0.00305418	0.0314925	2.4388e-10	1.84096e-10
940	Maltose	672.931	24.8847	0.00242447	0.00278093	0.00236839	0.0021538
941	Digalacturonic acid	500.2	24.9178	1.98063e-10	0.000196793	0.000423797	1.84096e-10
945	Monoolein	613.538	24.9681	0.00114142	0.00340261	0.0025695	0.00027735
946	Lactobionic Acid	738.364	25.0051	0.000339627	0.000745812	0.000821049	0.000627084
952	Gentiobiose	853.593	25.081	0.0157696	0.0243414	0.0135953	0.00905725
956	Cellobiotol	726.957	25.1606	0.00418683	0.0125046	0.00607	0.00344941
957	Sophorose	757.615	25.2211	0.00210865	0.00321419	0.00399879	0.000595884
962	Estra-1,3,5(10)-triene-3,6beta,17beta-triol	234.273	25.3223	0.000541069	0.00123117	0.00101618	0.00168878
968	Prunin degr. Prod.	552.235	25.4882	0.00125469	0.00112095	0.00115185	0.000999074
969	Lignoceric acid	701.783	25.5178	0.000635084	0.00177546	0.00164423	0.00089173
971	Palatinose	742.923	25.5642	0.00107702	0.00209577	0.000148923	3.99047e-05
974	Piceatannol	224	25.5775	0.00030779	0.00141679	0.00336276	0.00202012
977	Melibiose	778.036	25.6735	0.0892264	0.145103	0.0668045	0.0719107
978	Isomaltose	822.059	25.7105	0.00658917	0.000541121	2.4388e-10	0.00357156
981	Palatinitol	660.222	25.818	1.98063e-10	0.000944203	0.000708361	1.84096e-10
982	Adrenosterone	235.444	25.8384	0.000339869	0.000224117	0.00018859	0.00016069
983	2-Methoxyestrone	290.348	25.8868	0.000355291	0.00103639	0.00106816	0.00063926
985	Galactinol	867.375	25.8935	1.98063e-10	0.00667407	0.027963	1.84096e-10
990	Loganin	359.667	26.0861	1.98063e-10	0.00280062	2.4388e-10	1.84096e-10
999	Galactinol	816.655	26.4865	0.0038365	0.0101955	0.00697665	0.00480223
1000	Hesperitin	278.538	26.495	0.000720148	0.00545293	0.00305114	0.000863435
1006	Cerotinic acid	556.333	26.8365	0.000403676	0.00137726	0.00130259	0.000767812
1016	Octacosanoic acid methyl ester	459	27.4985	1.98063e-10	3.05017e-10	0.000846481	6.81709e-05
1017	Alpha-Tocopherol	747.034	27.5428	0.00645603	0.0254288	0.0125944	0.00661554
1022	5-Dihydrocortisol	335.571	27.7501	0.00141308	0.00444774	0.00300026	0.0031124
1027	Aldosterone	225.222	28.0064	1.98063e-10	0.00140671	0.00111649	1.84096e-10
1028	21-hydroxypregnenolone	226.88	28.0803	0.000399651	0.00106475	0.00102672	0.000494458
1031	Zymosterol	794.517	28.3463	0.00700975	0.0208243	0.0138485	0.0101191
1033	Ergosterol	627.034	28.4959	0.0101295	0.0291661	0.0161194	0.0163032
1037	5-Dihydrocortisone	332.889	28.7018	6.18691e-05	0.000774082	0.000532671	5.81555e-05
1039	Raffinose	739.103	28.8181	0.00131903	0.000970045	0.00102269	0.000400043
1040	24,25-dihydrolanosterol	745.862	28.865	0.0151388	0.0422047	0.0229944	0.0211158
1043	Naringin	724.24	28.8763	0.00378144	0.00909554	0.000219375	0.00286842
1042	Sitosterol	566.107	28.9435	0.00719864	0.0175325	0.0118565	0.00482079
1047	1-Kestose	587.696	29.2403	0.000301058	0.00137007	0.000434845	0.000511969
1055	Melezitose	582.615	29.5951	0.00123862	0.00152781	0.000625302	0.00117487
1058	Maltotriose	201.458	30.0359	0.0010241	0.000936256	0.000617311	0.000486693
1062	Maltotriitol	558.214	31.0672	0.00245838	0.00796678	0.00432742	0.00391081
