# Supplementary material for: Metabolic Analysis Reveals Cry1C Gene Transformation Does Not Affect the Sensitivity of Rice to Rice Dwarf Virus
Source: Metabolites. 2021 Mar 30;11(4):209. doi: 10.3390/metabo11040209 (PMC8065979; doi:10.3390/metabo11040209)
Supplement: Supplementary file 1 [file metabolites-11-00209-s001.zip › Table S2. The relative abundance of differential metabolites in rice leaves by pairwise comparison between T1C-19 and MH63.xlsx]

## Sheet: Table S2
Table S2. The relative abundance of differential metabolites in rice leaves by pairwise comparison between T1C-19 and MH63.
	Metabolite name	VIP	pvalue	Fold-changes (T1C-19/MH63)	Log2(T1C-19/MH63)
Carbohydrates	Gentiobiose	2.6611	0.0023	16495383.1186	23.9756
	Isomaltose	2.2721	0.0095	12.1769	3.6061
	Lactulose	1.3431	0.0194	4.3363	2.1165
Amino acids and derivatives	Glutamine	1.8861	0.0303	0.0592	-4.0787
Organic acids and derivatives	Threonic acid	2.2463	0.0123	2018476.0136	20.9449
	Oxalacetic acid	1.5103	0.0401	0.0243	-5.3609
Others	2-Deoxyerythritol	2.6615	0.0005	5521407.0640	22.3967
	2-Butyne-1,4-diol	1.0937	0.0448	0.2668	-1.9059
	Cytidine-monophosphate	1.9642	0.0298	1.672e-08	-25.8339
